# Supplementary material for: The pathogen-encoded signalling receptor Tir exploits host-like intrinsic disorder for infection
Source: Commun Biol. 2024 Feb 13;7:179. doi: 10.1038/s42003-024-05856-9 (PMC10864410; doi:10.1038/s42003-024-05856-9)
Supplement: Supplementary file 3 — Supplementary Data 1 [file 42003_2024_5856_MOESM3_ESM.xlsx]

## Sheet: Figure 2
Panel a								Panel b						Panel c
N-Tir				NS-Tir				N-Tir			NS-Tir
r	P( r )	error		r	P( r )	error		s	(s.Rg^2.I(s))/I(0)		s	(s.Rg^2.I(s))/I(0)		Wavelength	θ_N-Tir	θ_NS-tir	Δ
0	0	0		0	0	0		0.578	0.0189		0.303242	0.00386782		260	-95.6904	11.6067	-107.297
0.7821	4.163e-06	2.811e-08		0.7263	1.968e-06	2.507e-08		0.585	0.0194		0.309564	0.00394454		259.9	-97.8312	11.7071	-109.538
1.564	8.181e-06	4.583e-08		1.453	4e-06	4.176e-08		0.592	0.0197		0.315885	0.00422817		259.8	-98.6053	12.8201	-111.425
2.346	1.207e-05	5.397e-08		2.179	6.099e-06	5.06e-08		0.599	0.0201		0.322206	0.00438273		259.7	-98.8354	12.9079	-111.743
3.128	1.583e-05	5.39e-08		2.905	8.267e-06	5.243e-08		0.605	0.0206		0.328528	0.00449409		259.6	-100.181	12.9414	-113.123
3.911	1.951e-05	4.751e-08		3.631	1.051e-05	4.841e-08		0.612	0.0209		0.334849	0.00463959		259.5	-101.144	12.8285	-113.972
4.693	2.311e-05	3.765e-08		4.358	1.283e-05	4.014e-08		0.619	0.0215		0.341171	0.0048224		259.4	-102.957	12.1799	-115.137
5.475	2.667e-05	2.928e-08		5.084	1.523e-05	3.012e-08		0.626	0.0218		0.347492	0.00501714		259.3	-103.257	10.8117	-114.068
6.257	3.021e-05	2.989e-08		5.81	1.772e-05	2.336e-08		0.632	0.0221		0.353813	0.00515089		259.2	-102.748	10.4351	-113.183
7.039	3.376e-05	3.997e-08		6.536	2.03e-05	2.671e-08		0.639	0.0227		0.360133	0.00533787		259.1	-103.145	10.4393	-113.584
7.821	3.732e-05	5.294e-08		7.263	2.296e-05	3.779e-08		0.646	0.0232		0.366456	0.00554703		259	-103.57	9.12552	-112.696
8.603	4.091e-05	6.466e-08		7.989	2.57e-05	5.048e-08		0.652	0.0234		0.372778	0.0056703		258.9	-103.731	7.53975	-111.271
9.385	4.452e-05	7.328e-08		8.715	2.852e-05	6.185e-08		0.659	0.0237		0.379097	0.00591359		258.8	-103.326	6.23431	-109.561
10.17	4.815e-05	7.802e-08		9.441	3.139e-05	7.055e-08		0.666	0.0242		0.38542	0.00608018		258.7	-104.038	5.39331	-109.431
10.95	5.177e-05	7.881e-08		10.17	3.431e-05	7.59e-08		0.673	0.0247		0.391742	0.00638153		258.6	-104.763	4.8954	-109.658
11.73	5.536e-05	7.622e-08		10.89	3.725e-05	7.769e-08		0.679	0.0249		0.398062	0.00642262		258.5	-104.24	5.07113	-109.311
12.51	5.888e-05	7.136e-08		11.62	4.02e-05	7.611e-08		0.686	0.0256		0.404384	0.00666725		258.4	-103.068	5.50628	-108.575
13.3	6.228e-05	6.594e-08		12.35	4.311e-05	7.176e-08		0.693	0.0258		0.410707	0.00692431		258.3	-104.052	5.64854	-109.7
14.08	6.553e-05	6.197e-08		13.07	4.596e-05	6.568e-08		0.7	0.0263		0.417029	0.00703911		258.2	-103.961	4.79079	-108.752
14.86	6.857e-05	6.117e-08		13.8	4.872e-05	5.94e-08		0.706	0.0267		0.423348	0.00736226		258.1	-103.605	4.39331	-107.999
15.64	7.136e-05	6.392e-08		14.53	5.136e-05	5.489e-08		0.713	0.0271		0.429671	0.00745452		258	-103.075	3.93724	-107.013
16.42	7.386e-05	6.912e-08		15.25	5.384e-05	5.389e-08		0.72	0.0276		0.43599	0.00770272		257.9	-102.831	2.94561	-105.777
17.21	7.603e-05	7.504e-08		15.98	5.613e-05	5.688e-08		0.727	0.0281		0.442312	0.00788578		257.8	-100.921	2.19247	-103.113
17.99	7.785e-05	8.028e-08		16.7	5.82e-05	6.268e-08		0.733	0.0285		0.448635	0.00809442		257.7	-101.318	1.16318	-102.481
18.77	7.93e-05	8.402e-08		17.43	6.003e-05	6.944e-08		0.74	0.0292		0.454954	0.00856059		257.6	-101.59	1.2636	-102.854
19.55	8.038e-05	8.605e-08		18.16	6.159e-05	7.56e-08		0.747	0.0293		0.461276	0.00859359		257.5	-101.437	1.13808	-102.575
20.34	8.109e-05	8.667e-08		18.88	6.287e-05	8.017e-08		0.753	0.0299		0.467599	0.00865862		257.4	-101.457	2.00837	-103.466
21.12	8.145e-05	8.661e-08		19.61	6.386e-05	8.266e-08		0.76	0.0305		0.473921	0.00910173		257.3	-102.413	2.43515	-104.848
21.9	8.149e-05	8.672e-08		20.34	6.455e-05	8.308e-08		0.767	0.0306		0.48024	0.00927789		257.2	-101.269	2.50209	-103.771
22.68	8.124e-05	8.78e-08		21.06	6.495e-05	8.19e-08		0.774	0.0314		0.486563	0.00943709		257.1	-101.06	2.35983	-103.42
23.46	8.076e-05	9.023e-08		21.79	6.507e-05	7.997e-08		0.78	0.0316		0.492886	0.00976322		257	-101.13	2.88285	-104.013
24.25	8.008e-05	9.382e-08		22.51	6.492e-05	7.843e-08		0.787	0.0321		0.499205	0.00994379		256.9	-100.642	1.68619	-102.328
25.03	7.926e-05	9.8e-08		23.24	6.453e-05	7.844e-08		0.794	0.0327		0.505527	0.0102039		256.8	-99.9303	0.476987	-100.407
25.81	7.835e-05	1.02e-07		23.97	6.392e-05	8.072e-08		0.801	0.0332		0.51185	0.0102739		256.7	-100.453	-0.405858	-100.047
26.59	7.74e-05	1.051e-07		24.69	6.311e-05	8.524e-08		0.807	0.0336		0.518169	0.0107627		256.6	-99.4003	-0.121339	-99.2789
27.37	7.645e-05	1.068e-07		25.42	6.216e-05	9.126e-08		0.814	0.034		0.524491	0.0109429		256.5	-100.174	-0.514644	-99.6597
28.16	7.555e-05	1.07e-07		26.15	6.108e-05	9.765e-08		0.821	0.0345		0.530814	0.0111871		256.4	-100.997	-1.61088	-99.3863
28.94	7.472e-05	1.058e-07		26.87	5.992e-05	1.033e-07		0.828	0.0348		0.537133	0.0113114		256.3	-101.332	-2.59833	-98.7336
29.72	7.398e-05	1.036e-07		27.6	5.871e-05	1.073e-07		0.834	0.0352		0.543455	0.0115223		256.2	-101.346	-3.76569	-97.5802
30.5	7.336e-05	1.01e-07		28.32	5.748e-05	1.091e-07		0.841	0.0358		0.549778	0.0118175		256.1	-102.148	-5.31381	-96.834
31.28	7.285e-05	9.868e-08		29.05	5.627e-05	1.085e-07		0.848	0.0362		0.556097	0.0120554		256	-102.469	-6.2636	-96.205
32.07	7.246e-05	9.739e-08		29.78	5.51e-05	1.055e-07		0.854	0.0366		0.562419	0.0123982		255.9	-104.637	-6.78243	-97.855
32.85	7.217e-05	9.751e-08		30.5	5.399e-05	1.007e-07		0.861	0.0371		0.568742	0.012666		255.8	-105.676	-7.71967	-97.9568
33.63	7.197e-05	9.912e-08		31.23	5.297e-05	9.498e-08		0.868	0.0377		0.575061	0.0127569		255.7	-107.622	-8.91632	-98.7057
34.41	7.184e-05	1.02e-07		31.96	5.205e-05	8.967e-08		0.875	0.0378		0.581384	0.0132398		255.6	-107.51	-9.8954	-97.6151
35.2	7.175e-05	1.057e-07		32.68	5.123e-05	8.625e-08		0.881	0.0387		0.587706	0.0132455		255.5	-107.964	-10.7197	-97.2441
35.98	7.169e-05	1.099e-07		33.41	5.052e-05	8.594e-08		0.888	0.039		0.594025	0.0135575		255.4	-109.261	-11.4226	-97.8382
36.76	7.163e-05	1.139e-07		34.13	4.991e-05	8.915e-08		0.895	0.0391		0.600348	0.0138704		255.3	-110.404	-11.7824	-98.622
37.54	7.155e-05	1.176e-07		34.86	4.94e-05	9.523e-08		0.902	0.0397		0.60667	0.01415		255.2	-110.927	-12.4268	-98.5007
38.32	7.143e-05	1.207e-07		35.59	4.898e-05	1.029e-07		0.908	0.0403		0.612993	0.0143071		255.1	-111.862	-14.1967	-97.6653
39.11	7.126e-05	1.231e-07		36.31	4.864e-05	1.107e-07		0.915	0.0407		0.619312	0.0147132		255	-113.41	-15.523	-97.887
39.89	7.103e-05	1.248e-07		37.04	4.836e-05	1.176e-07		0.922	0.0412		0.625634	0.0150373		254.9	-114.868	-15.6736	-99.1939
40.67	7.073e-05	1.257e-07		37.77	4.813e-05	1.226e-07		0.929	0.0418		0.631953	0.0152519		254.8	-115.3	-15.2092	-100.091
41.45	7.035e-05	1.261e-07		38.49	4.792e-05	1.255e-07		0.935	0.0421		0.638276	0.0152854		254.7	-115.16	-16.4979	-98.6625
42.23	6.991e-05	1.262e-07		39.22	4.773e-05	1.26e-07		0.942	0.0427		0.644598	0.0156429		254.6	-114.665	-18.5732	-96.0921
43.02	6.939e-05	1.264e-07		39.94	4.753e-05	1.245e-07		0.949	0.0432		0.650921	0.0160342		254.5	-114.7	-19.6402	-95.06
43.8	6.881e-05	1.269e-07		40.67	4.732e-05	1.213e-07		0.955	0.0434		0.65724	0.016399		254.4	-115.551	-20.113	-95.4379
44.58	6.818e-05	1.282e-07		41.4	4.709e-05	1.172e-07		0.962	0.0438		0.663562	0.0166751		254.3	-116.353	-19.7908	-96.5621
45.36	6.75e-05	1.305e-07		42.12	4.682e-05	1.13e-07		0.969	0.0444		0.669885	0.0167487		254.2	-117.155	-18.7448	-98.41
46.15	6.678e-05	1.338e-07		42.85	4.65e-05	1.097e-07		0.976	0.045		0.676204	0.0171102		254.1	-118.954	-18.41	-100.544
46.93	6.603e-05	1.379e-07		43.58	4.614e-05	1.08e-07		0.982	0.0452		0.682527	0.0173428		254	-119.4	-17.9456	-101.455
47.71	6.525e-05	1.426e-07		44.3	4.574e-05	1.081e-07		0.989	0.0455		0.688849	0.0175945		253.9	-120.488	-18.1757	-102.312
48.49	6.445e-05	1.472e-07		45.03	4.529e-05	1.1e-07		0.996	0.046		0.695168	0.0179191		253.8	-121.053	-18.6611	-102.392
49.27	6.363e-05	1.512e-07		45.75	4.479e-05	1.131e-07		1	0.0469		0.701491	0.0183827		253.7	-122.664	-19.3222	-103.342
50.06	6.28e-05	1.542e-07		46.48	4.426e-05	1.169e-07		1.01	0.0469		0.707813	0.0185858		253.6	-126.088	-20.7615	-105.326
50.84	6.195e-05	1.559e-07		47.21	4.369e-05	1.208e-07		1.02	0.0478		0.714132	0.0188413		253.5	-127.448	-22.4644	-104.983
51.62	6.109e-05	1.562e-07		47.93	4.31e-05	1.244e-07		1.02	0.0479		0.720455	0.0189856		253.4	-129.01	-22.6862	-106.324
52.4	6.022e-05	1.551e-07		48.66	4.248e-05	1.274e-07		1.03	0.0483		0.726777	0.0192229		253.3	-128.452	-22.4226	-106.029
53.18	5.932e-05	1.529e-07		49.39	4.185e-05	1.299e-07		1.04	0.0486		0.733096	0.0195154		253.2	-128.278	-23.0879	-105.19
53.97	5.841e-05	1.502e-07		50.11	4.122e-05	1.321e-07		1.04	0.0489		0.739419	0.0199785		253.1	-128.612	-24.3138	-104.298
54.75	5.748e-05	1.475e-07		50.84	4.058e-05	1.343e-07		1.05	0.0497		0.745741	0.0201895		253	-128.856	-25.2385	-103.618
55.53	5.653e-05	1.455e-07		51.56	3.994e-05	1.367e-07		1.06	0.0498		0.75206	0.0203829		252.9	-129.107	-26.9456	-102.162
56.31	5.556e-05	1.444e-07		52.29	3.931e-05	1.394e-07		1.06	0.0502		0.758383	0.0207469		252.8	-129.435	-27.7448	-101.69
57.09	5.457e-05	1.447e-07		53.02	3.869e-05	1.426e-07		1.07	0.0512		0.764706	0.021075		252.7	-129.526	-28.5858	-100.94
57.88	5.356e-05	1.461e-07		53.74	3.807e-05	1.46e-07		1.08	0.0515		0.771025	0.0213719		252.6	-131.199	-29.4059	-101.794
58.66	5.254e-05	1.484e-07		54.47	3.746e-05	1.494e-07		1.08	0.0522		0.777347	0.0217033		252.5	-132.978	-30.4435	-102.534
59.44	5.152e-05	1.512e-07		55.2	3.685e-05	1.525e-07		1.09	0.0524		0.78367	0.0219779		252.4	-134.763	-31.9665	-102.796
60.22	5.048e-05	1.538e-07		55.92	3.625e-05	1.549e-07		1.1	0.0529		0.789989	0.0222415		252.3	-135.704	-32.3054	-103.399
61.01	4.944e-05	1.56e-07		56.65	3.565e-05	1.565e-07		1.1	0.0536		0.796311	0.022483		252.2	-137.845	-32.3724	-105.473
61.79	4.84e-05	1.574e-07		57.37	3.506e-05	1.571e-07		1.11	0.0534		0.802634	0.022469		252.1	-139.902	-32.0711	-107.831
62.57	4.737e-05	1.579e-07		58.1	3.446e-05	1.568e-07		1.12	0.054		0.808953	0.0230633		252	-141.709	-33.4812	-108.227
63.35	4.635e-05	1.575e-07		58.83	3.386e-05	1.558e-07		1.12	0.054		0.815275	0.0231711		251.9	-143.131	-34.8201	-108.311
64.13	4.533e-05	1.566e-07		59.55	3.325e-05	1.543e-07		1.13	0.0541		0.821598	0.0235655		251.8	-145.607	-36.1757	-109.431
64.92	4.433e-05	1.552e-07		60.28	3.263e-05	1.528e-07		1.14	0.0551		0.827917	0.0238985		251.7	-146.081	-37.0669	-109.014
65.7	4.334e-05	1.538e-07		61.01	3.201e-05	1.514e-07		1.14	0.0557		0.834239	0.0241977		251.6	-144.282	-38.2678	-106.014
66.48	4.236e-05	1.526e-07		61.73	3.139e-05	1.505e-07		1.15	0.0558		0.840562	0.0243734		251.5	-145.544	-38.7908	-106.753
67.26	4.14e-05	1.519e-07		62.46	3.076e-05	1.502e-07		1.16	0.0563		0.846884	0.0245171		251.4	-148.236	-38.9414	-109.294
68.04	4.045e-05	1.52e-07		63.18	3.012e-05	1.506e-07		1.16	0.0571		0.853203	0.0249088		251.3	-149.84	-40.0628	-109.777
68.83	3.951e-05	1.528e-07		63.91	2.949e-05	1.515e-07		1.17	0.0575		0.859526	0.0253337		251.2	-151.799	-41.2301	-110.569
69.61	3.858e-05	1.544e-07		64.64	2.885e-05	1.527e-07		1.18	0.0577		0.865845	0.0255331		251.1	-153.089	-41.4435	-111.646
70.39	3.766e-05	1.566e-07		65.36	2.822e-05	1.539e-07		1.18	0.0581		0.872168	0.0260093		251	-152.936	-41.7573	-111.179
71.17	3.676e-05	1.591e-07		66.09	2.76e-05	1.55e-07		1.19	0.0586		0.87849	0.0260273		250.9	-156.123	-42.9038	-113.219
71.96	3.586e-05	1.618e-07		66.82	2.698e-05	1.557e-07		1.2	0.0589		0.884813	0.0262427		250.8	-159.714	-44.2552	-115.459
72.74	3.496e-05	1.642e-07		67.54	2.637e-05	1.561e-07		1.2	0.0593		0.891132	0.0268409		250.7	-161.555	-46.1757	-115.379
73.52	3.408e-05	1.662e-07		68.27	2.578e-05	1.561e-07		1.21	0.0596		0.897454	0.0272568		250.6	-163.975	-47.7364	-116.238
74.3	3.32e-05	1.675e-07		68.99	2.519e-05	1.558e-07		1.22	0.0604		0.903777	0.0273675		250.5	-164.965	-50.2301	-114.735
75.08	3.233e-05	1.682e-07		69.72	2.462e-05	1.554e-07		1.22	0.0602		0.910096	0.0273792		250.4	-165.662	-52.3808	-113.282
75.87	3.146e-05	1.68e-07		70.45	2.406e-05	1.55e-07		1.23	0.0608		0.916418	0.0277126		250.3	-166.597	-54.3305	-112.266
76.65	3.06e-05	1.673e-07		71.17	2.351e-05	1.548e-07		1.24	0.0609		0.922741	0.0277683		250.2	-167.573	-55.3724	-112.201
77.43	2.976e-05	1.66e-07		71.9	2.297e-05	1.548e-07		1.24	0.0615		0.92906	0.0282806		250.1	-169.951	-56.2176	-113.734
78.21	2.892e-05	1.645e-07		72.63	2.244e-05	1.552e-07		1.25	0.062		0.935382	0.0285506		250	-171.485	-57.4812	-114.004
78.99	2.809e-05	1.63e-07		73.35	2.192e-05	1.56e-07		1.26	0.0626		0.941705	0.0290177		249.9	-173.291	-59.6276	-113.664
79.78	2.728e-05	1.619e-07		74.08	2.14e-05	1.571e-07		1.27	0.0632		0.948024	0.0292706		249.8	-173.766	-61.8033	-111.962
80.56	2.647e-05	1.614e-07		74.8	2.089e-05	1.587e-07		1.27	0.0632		0.954346	0.0297275		249.7	-173.815	-64.1548	-109.66
81.34	2.569e-05	1.616e-07		75.53	2.038e-05	1.607e-07		1.28	0.0637		0.960669	0.0297257		249.6	-175.063	-66.5439	-108.519
82.12	2.491e-05	1.626e-07		76.26	1.987e-05	1.631e-07		1.29	0.0642		0.966988	0.0300124		249.5	-175.865	-68.0962	-107.768
82.91	2.416e-05	1.643e-07		76.98	1.936e-05	1.66e-07		1.29	0.0641		0.973311	0.0307233		249.4	-177.985	-69.3473	-108.637
83.69	2.342e-05	1.663e-07		77.71	1.885e-05	1.692e-07		1.3	0.0648		0.979633	0.0308112		249.3	-179.149	-72.0753	-107.074
84.47	2.27e-05	1.685e-07		78.44	1.834e-05	1.728e-07		1.31	0.0656		0.985952	0.030984		249.2	-179.351	-74.9247	-104.427
85.25	2.2e-05	1.704e-07		79.16	1.784e-05	1.765e-07		1.31	0.0654		0.992275	0.0314118		249.1	-179.944	-77.0084	-102.936
86.03	2.131e-05	1.719e-07		79.89	1.734e-05	1.803e-07		1.32	0.0661		0.998597	0.0318267		249	-179.575	-78.8745	-100.7
86.82	2.065e-05	1.726e-07		80.61	1.684e-05	1.837e-07		1.33	0.0663		1.00492	0.0317363		248.9	-180.614	-80.9958	-99.6179
87.6	2.001e-05	1.724e-07		81.34	1.635e-05	1.866e-07		1.33	0.067		1.01124	0.0321598		248.8	-183.368	-84.205	-99.1632
88.38	1.938e-05	1.712e-07		82.07	1.587e-05	1.888e-07		1.34	0.0674		1.01756	0.0323438		248.7	-185.23	-87.0084	-98.2218
89.16	1.878e-05	1.691e-07		82.79	1.54e-05	1.899e-07		1.35	0.0674		1.02388	0.0325792		248.6	-186.66	-89.636	-97.0237
89.94	1.82e-05	1.662e-07		83.52	1.494e-05	1.9e-07		1.35	0.0675		1.0302	0.0327439		248.5	-188.919	-91.1297	-97.7894
90.73	1.764e-05	1.627e-07		84.25	1.45e-05	1.89e-07		1.36	0.0678		1.03653	0.0333751		248.4	-191.172	-92.569	-98.6025
91.51	1.709e-05	1.588e-07		84.97	1.408e-05	1.869e-07		1.37	0.0686		1.04285	0.0335544		248.3	-193.278	-94.5607	-98.7169
92.29	1.657e-05	1.549e-07		85.7	1.367e-05	1.84e-07		1.37	0.0688		1.04917	0.0338968		248.2	-194.951	-97.0669	-97.8842
93.07	1.606e-05	1.513e-07		86.42	1.328e-05	1.804e-07		1.38	0.069		1.05549	0.034166		248.1	-196.137	-100.753	-95.3835
93.85	1.557e-05	1.485e-07		87.15	1.29e-05	1.767e-07		1.39	0.0696		1.06181	0.0341849		248	-199.066	-103.473	-95.5927
94.64	1.51e-05	1.468e-07		87.88	1.255e-05	1.732e-07		1.39	0.0698		1.06813	0.03481		247.9	-202.35	-105.912	-96.4379
95.42	1.463e-05	1.466e-07		88.6	1.22e-05	1.703e-07		1.4	0.0705		1.07445	0.0348013		247.8	-204.149	-108.498	-95.6513
96.2	1.418e-05	1.48e-07		89.33	1.187e-05	1.684e-07		1.41	0.0705		1.08077	0.0352871		247.7	-206.234	-111.473	-94.7615
96.98	1.373e-05	1.511e-07		90.06	1.155e-05	1.677e-07		1.41	0.071		1.0871	0.0355291		247.6	-205.927	-115.084	-90.8438
97.77	1.33e-05	1.558e-07		90.78	1.124e-05	1.683e-07		1.42	0.0711		1.09342	0.0355163		247.5	-206.681	-118.962	-87.7183
98.55	1.287e-05	1.619e-07		91.51	1.094e-05	1.701e-07		1.43	0.0716		1.09974	0.0359515		247.4	-208.717	-123.042	-85.675
99.33	1.244e-05	1.69e-07		92.23	1.063e-05	1.728e-07		1.43	0.0725		1.10606	0.0365762		247.3	-212.273	-127.331	-84.9428
100.1	1.202e-05	1.767e-07		92.96	1.033e-05	1.762e-07		1.44	0.0722		1.11238	0.0364693		247.2	-215.488	-131.18	-84.3082
100.9	1.161e-05	1.844e-07		93.69	1.003e-05	1.798e-07		1.45	0.073		1.1187	0.0365836		247.1	-217.72	-135.397	-82.3222
101.7	1.119e-05	1.918e-07		94.41	9.731e-06	1.833e-07		1.45	0.0733		1.12502	0.0369025		247	-217.559	-139.791	-77.7685
102.5	1.079e-05	1.985e-07		95.14	9.426e-06	1.864e-07		1.46	0.0737		1.13135	0.0374524		246.9	-216.597	-143.82	-72.7768
103.2	1.038e-05	2.04e-07		95.87	9.117e-06	1.888e-07		1.47	0.0737		1.13767	0.0373878		246.8	-217.176	-147.519	-69.6569
104	9.988e-06	2.08e-07		96.59	8.805e-06	1.904e-07		1.47	0.0738		1.14399	0.0377431		246.7	-217.085	-151.573	-65.5119
104.8	9.6e-06	2.105e-07		97.32	8.492e-06	1.909e-07		1.48	0.0742		1.15031	0.0377636		246.6	-219.358	-156.59	-62.7685
105.6	9.22e-06	2.113e-07		98.04	8.177e-06	1.905e-07		1.49	0.0746		1.15663	0.0381813		246.5	-221.715	-161.126	-60.59
106.4	8.849e-06	2.104e-07		98.77	7.863e-06	1.892e-07		1.49	0.0742		1.16295	0.0385688		246.4	-223.605	-165.406	-58.1994
107.2	8.49e-06	2.081e-07		99.5	7.552e-06	1.871e-07		1.5	0.0755		1.16927	0.0387272		246.3	-226.081	-169.958	-56.1227
107.9	8.141e-06	2.046e-07		100.2	7.246e-06	1.845e-07		1.51	0.0754		1.1756	0.039305		246.2	-228.285	-174.469	-53.8159
108.7	7.805e-06	2.003e-07		100.9	6.947e-06	1.817e-07		1.51	0.0756		1.18192	0.0394222		246.1	-230.139	-179.649	-50.4909
109.5	7.482e-06	1.957e-07		101.7	6.659e-06	1.789e-07		1.52	0.076		1.18824	0.0397444		246	-231.269	-183.05	-48.219
110.3	7.171e-06	1.911e-07		102.4	6.382e-06	1.766e-07		1.53	0.077		1.19456	0.0401808		245.9	-231.98	-186.724	-45.2566
111.1	6.873e-06	1.869e-07		103.1	6.118e-06	1.753e-07		1.53	0.0763		1.20088	0.0403072		245.8	-233.026	-190.866	-42.1604
111.8	6.587e-06	1.835e-07		103.9	5.869e-06	1.75e-07		1.54	0.0774		1.2072	0.0403547		245.7	-235.753	-196.385	-39.3682
112.6	6.313e-06	1.811e-07		104.6	5.636e-06	1.76e-07		1.55	0.0774		1.21352	0.0407337		245.6	-237.531	-201.808	-35.7238
113.4	6.051e-06	1.796e-07		105.3	5.419e-06	1.783e-07		1.55	0.0777		1.21984	0.0409344		245.5	-239.575	-207.41	-32.1646
114.2	5.799e-06	1.79e-07		106	5.218e-06	1.817e-07		1.56	0.078		1.22617	0.0411547		245.4	-240.488	-213.197	-27.2915
115	5.558e-06	1.791e-07		106.8	5.032e-06	1.858e-07		1.57	0.0782		1.23249	0.0414871		245.3	-241.597	-217.824	-23.7727
115.8	5.325e-06	1.796e-07		107.5	4.859e-06	1.903e-07		1.57	0.0782		1.23881	0.041874		245.2	-242.601	-222.904	-19.6974
116.5	5.103e-06	1.804e-07		108.2	4.699e-06	1.946e-07		1.58	0.0791		1.24513	0.0421191		245.1	-244.372	-229.138	-15.2343
117.3	4.889e-06	1.812e-07		108.9	4.549e-06	1.985e-07		1.59	0.079		1.25145	0.0424363		245	-247.329	-235.615	-11.7141
118.1	4.683e-06	1.821e-07		109.7	4.408e-06	2.015e-07		1.6	0.0791		1.25778	0.0421103		244.9	-250.349	-241.259	-9.08926
118.9	4.487e-06	1.829e-07		110.4	4.274e-06	2.035e-07		1.6	0.0801		1.26409	0.0426642		244.8	-251.925	-247.238	-4.68619
119.7	4.3e-06	1.837e-07		111.1	4.144e-06	2.043e-07		1.61	0.0794		1.27042	0.0429768		244.7	-253.368	-254.259	0.891213
120.4	4.122e-06	1.844e-07		111.8	4.016e-06	2.039e-07		1.62	0.0799		1.27674	0.0433385		244.6	-255.781	-260.28	4.4993
121.2	3.953e-06	1.853e-07		112.6	3.891e-06	2.026e-07		1.62	0.0807		1.28306	0.0431712		244.5	-258.975	-266.695	7.71967
122	3.794e-06	1.861e-07		113.3	3.765e-06	2.006e-07		1.63	0.0809		1.28938	0.0439554		244.4	-264.826	-274.025	9.19944
122.8	3.644e-06	1.871e-07		114	3.639e-06	1.984e-07		1.64	0.0812		1.2957	0.0439214		244.3	-269.986	-281.887	11.901
123.6	3.503e-06	1.88e-07		114.7	3.513e-06	1.963e-07		1.64	0.0815		1.30202	0.044038		244.2	-272.113	-290.582	18.4686
124.4	3.37e-06	1.89e-07		115.5	3.385e-06	1.95e-07		1.65	0.0808		1.30835	0.0448803		244.1	-275.042	-299.226	24.1841
125.1	3.246e-06	1.899e-07		116.2	3.258e-06	1.948e-07		1.66	0.0819		1.31467	0.0446625		244	-278.543	-307.025	28.4826
125.9	3.127e-06	1.908e-07		116.9	3.13e-06	1.962e-07		1.66	0.082		1.32099	0.0448973		243.9	-280.607	-313.929	33.3222
126.7	3.014e-06	1.916e-07		117.7	3.004e-06	1.993e-07		1.67	0.0821		1.32731	0.0448843		243.8	-284.4	-320.799	36.3989
127.5	2.904e-06	1.924e-07		118.4	2.879e-06	2.042e-07		1.68	0.0828		1.33363	0.0449857		243.7	-287.685	-328.017	40.3319
128.3	2.794e-06	1.929e-07		119.1	2.756e-06	2.106e-07		1.68	0.0832		1.33995	0.0456063		243.6	-292.085	-334.808	42.7225
129.1	2.684e-06	1.932e-07		119.8	2.635e-06	2.18e-07		1.69	0.0829		1.34627	0.0459214		243.5	-295.509	-342.485	46.9763
129.8	2.57e-06	1.932e-07		120.6	2.517e-06	2.259e-07		1.7	0.0831		1.3526	0.0459715		243.4	-298.849	-350.69	51.841
130.6	2.451e-06	1.925e-07		121.3	2.401e-06	2.335e-07		1.7	0.084		1.35892	0.0460414		243.3	-304.233	-359.167	54.9344
131.4	2.324e-06	1.91e-07		122	2.284e-06	2.401e-07		1.71	0.0832		1.36524	0.0465139		243.2	-309.351	-366.803	57.4519
132.2	2.187e-06	1.883e-07		122.7	2.166e-06	2.449e-07		1.72	0.0847		1.37156	0.0464912		243.1	-315.084	-374.757	59.6736
133	2.038e-06	1.839e-07		123.5	2.044e-06	2.469e-07		1.72	0.0841		1.37788	0.0468566		243	-321.255	-382.201	60.9456
133.7	1.876e-06	1.776e-07		124.2	1.914e-06	2.452e-07		1.73	0.0845		1.3842	0.0474407		242.9	-326.722	-390.381	63.6583
134.5	1.699e-06	1.687e-07		124.9	1.772e-06	2.39e-07		1.74	0.085		1.39052	0.0475497		242.8	-332.043	-398.506	66.463
135.3	1.507e-06	1.568e-07		125.6	1.613e-06	2.274e-07		1.74	0.0849		1.39684	0.0477321		242.7	-335.481	-406.695	71.2134
136.1	1.298e-06	1.415e-07		126.4	1.432e-06	2.095e-07		1.75	0.0856		1.40317	0.0478832		242.6	-340.579	-414.234	73.6555
136.9	1.073e-06	1.224e-07		127.1	1.224e-06	1.846e-07		1.76	0.0854		1.40949	0.0482287		242.5	-345.105	-423.113	78.0084
137.7	8.304e-07	9.902e-08		127.8	9.83e-07	1.518e-07		1.76	0.0856		1.41581	0.0487162		242.4	-351.095	-432.285	81.1897
138.4	5.708e-07	7.103e-08		128.5	7.023e-07	1.104e-07		1.77	0.0855		1.42213	0.0483929		242.3	-358.605	-441.1	82.4951
139.2	2.94e-07	3.812e-08		129.3	3.765e-07	6e-08		1.78	0.0859		1.42845	0.0486833		242.2	-365.886	-450.619	84.7336
140	0	0		130	0	0		1.78	0.0864		1.43477	0.0486528		242.1	-371.227	-460.992	89.7643
								1.79	0.0866		1.44109	0.0490653		242	-376.283	-472.021	95.7378
								1.8	0.0868		1.44742	0.0495088		241.9	-380.893	-482.879	101.986
								1.8	0.087		1.45374	0.0496521		241.8	-386.499	-493.105	106.605
								1.81	0.0875		1.46006	0.0495564		241.7	-394.386	-504.155	109.768
								1.82	0.0877		1.46638	0.049953		241.6	-400.683	-516.021	115.338
								1.82	0.0882		1.4727	0.0506395		241.5	-406.883	-527.452	120.569
								1.83	0.0875		1.47902	0.0499974		241.4	-413.319	-537.745	124.425
								1.84	0.0881		1.48534	0.0505679		241.3	-418.103	-548.607	130.503
								1.84	0.0889		1.49167	0.0506081		241.2	-424.17	-560.77	136.6
								1.85	0.0885		1.49799	0.0509508		241.1	-430.642	-573.711	143.07
								1.86	0.0886		1.50431	0.0509475		241	-439.247	-586.159	146.912
								1.86	0.0896		1.51063	0.0511895		240.9	-448.291	-599.536	151.244
								1.87	0.0894		1.51695	0.0514086		240.8	-456.06	-613.276	157.216
								1.88	0.0894		1.52327	0.0519984		240.7	-461.444	-626.787	165.343
								1.88	0.0893		1.5296	0.0522051		240.6	-466.688	-640.318	173.63
								1.89	0.0902		1.53591	0.0523378		240.5	-471.213	-653.188	181.975
								1.9	0.0891		1.54224	0.0524308		240.4	-477.42	-665.603	188.183
								1.9	0.0908		1.54856	0.0525515		240.3	-485.753	-677.958	192.205
								1.91	0.0907		1.55488	0.0527843		240.2	-493.515	-690.615	197.1
								1.92	0.091		1.5612	0.0527845		240.1	-502.713	-703.067	200.354
								1.92	0.0909		1.56752	0.0536207		240	-512.169	-715.833	203.664
								1.93	0.091		1.57384	0.0532338		239.9	-521.402	-729.247	207.845
								1.94	0.0901		1.58017	0.0537692		239.8	-531.785	-743.067	211.282
								1.95	0.0912		1.58649	0.0534687		239.7	-541.534	-757.138	215.604
								1.95	0.0913		1.59281	0.0533944		239.6	-552.378	-770.485	218.107
								1.96	0.0921		1.59913	0.0540432		239.5	-561.632	-783.745	222.113
								1.97	0.0915		1.60545	0.0537767		239.4	-571.206	-797.603	226.396
								1.97	0.0924		1.61177	0.0546371		239.3	-579.812	-812.176	232.364
								1.98	0.0923		1.61809	0.0548448		239.2	-589.177	-827.218	238.04
								1.99	0.0925		1.62442	0.0551373		239.1	-598.835	-840.954	242.119
								1.99	0.0927		1.63074	0.0545996		239	-606.471	-855.887	249.416
								2	0.0927		1.63706	0.0547298		238.9	-614.498	-870.071	255.573
								2.01	0.0934		1.64338	0.055084		238.8	-624.623	-884.699	260.075
								2.01	0.0929		1.6497	0.0555081		238.7	-634.993	-900.402	265.409
								2.02	0.0934		1.65602	0.055152		238.6	-644.038	-916.904	272.866
								2.03	0.0933		1.66234	0.0554278		238.5	-652.936	-933.31	280.374
								2.03	0.0934		1.66867	0.0557341		238.4	-662.587	-949.372	286.785
								2.04	0.0934		1.67499	0.0557892		238.3	-672.65	-963.791	291.141
								2.05	0.0936		1.68131	0.0561795		238.2	-682.915	-979.285	296.37
								2.05	0.0942		1.68763	0.0562499		238.1	-692.692	-995.502	302.81
								2.06	0.0943		1.69395	0.0560992		238	-702.978	-1011.02	308.043
								2.07	0.094		1.70027	0.0566876		237.9	-714.303	-1026.9	312.597
								2.07	0.0936		1.70659	0.0574132		237.8	-723.194	-1042.79	319.601
								2.08	0.0956		1.71291	0.0569125		237.7	-729.184	-1057.61	328.423
								2.09	0.0957		1.71924	0.0569563		237.6	-738.02	-1072.59	334.57
								2.09	0.0949		1.72556	0.0572235		237.5	-748.759	-1088.36	339.601
								2.1	0.0952		1.73188	0.0575918		237.4	-759.01	-1104.16	345.149
								2.11	0.0957		1.7382	0.0575892		237.3	-768.842	-1119.75	350.911
								2.11	0.0953		1.74452	0.0579858		237.2	-779.365	-1135.69	356.321
								2.12	0.0952		1.75084	0.0575179		237.1	-791.311	-1152.72	361.404
								2.13	0.0954		1.75716	0.0580965		237	-803.417	-1168.88	365.466
								2.13	0.0958		1.76349	0.0586245		236.9	-815.823	-1185.28	369.457
								2.14	0.0966		1.76981	0.0585831		236.8	-828.25	-1200.81	372.558
								2.15	0.0957		1.77613	0.05872		236.7	-838.954	-1216.23	377.276
								2.15	0.0971		1.78245	0.0587668		236.6	-849.512	-1232.16	382.647
								2.16	0.0968		1.78877	0.0584576		236.5	-859.693	-1248.52	388.826
								2.17	0.0971		1.79509	0.0587065		236.4	-870.593	-1264.32	393.725
								2.17	0.097		1.80142	0.0583118		236.3	-882.831	-1281.1	398.273
								2.18	0.0981		1.80773	0.0590961		236.2	-893.724	-1297.16	403.435
								2.19	0.0971		1.81406	0.0595774		236.1	-904.149	-1313.55	409.403
								2.19	0.0984		1.82038	0.0597395		236	-915.955	-1330.76	414.806
								2.2	0.0976		1.8267	0.0595961		235.9	-926.36	-1346.66	420.301
								2.21	0.0984		1.83302	0.0597684		235.8	-936.96	-1361.58	424.618
								2.21	0.0972		1.83934	0.0590826		235.7	-946.855	-1377.6	430.743
								2.22	0.0987		1.84566	0.0605282		235.6	-954.679	-1393.34	438.664
								2.23	0.0979		1.85199	0.0599555		235.5	-962.406	-1409.5	447.092
								2.23	0.0979		1.85831	0.0602765		235.4	-972.19	-1426.42	454.233
								2.24	0.0983		1.86463	0.0603943		235.3	-983.905	-1442.71	458.802
								2.25	0.0991		1.87095	0.0610713		235.2	-994.979	-1458.77	463.795
								2.25	0.0987		1.87727	0.060719		235.1	-1003.83	-1476.13	472.301
								2.26	0.098		1.88359	0.0607537		235	-1012.67	-1491.94	479.266
								2.27	0.099		1.88991	0.0609019		234.9	-1023.1	-1506.7	483.603
								2.27	0.0991		1.89624	0.0611767		234.8	-1033.48	-1522.16	488.679
								2.28	0.0991		1.90256	0.0609365		234.7	-1044.04	-1537.95	493.912
								2.29	0.0986		1.90888	0.0609767		234.6	-1056.29	-1553.5	497.212
								2.3	0.0994		1.9152	0.0616721		234.5	-1067.19	-1567.96	500.773
								2.3	0.0988		1.92152	0.0616611		234.4	-1078.21	-1583.51	505.3
								2.31	0.0992		1.92784	0.0616431		234.3	-1090.13	-1600.21	510.073
								2.32	0.0999		1.93416	0.0625093		234.2	-1101.91	-1615.71	513.801
								2.32	0.0991		1.94049	0.0621027		234.1	-1114.05	-1631.67	517.618
								2.33	0.1		1.94681	0.0618605		234	-1127.63	-1647.53	519.902
								2.34	0.0999		1.95313	0.0627611		233.9	-1138.84	-1662.69	523.855
								2.34	0.1		1.95945	0.0625254		233.8	-1151.22	-1677.99	526.771
								2.35	0.1		1.96577	0.0626005		233.7	-1163.09	-1692.53	529.442
								2.36	0.0992		1.97209	0.0629653		233.6	-1174.79	-1708.38	533.594
								2.36	0.101		1.97842	0.0627661		233.5	-1187.52	-1725.22	537.693
								2.37	0.101		1.98473	0.0628187		233.4	-1198.42	-1741.55	543.135
								2.38	0.1		1.99106	0.0628124		233.3	-1209.09	-1757.62	548.522
								2.38	0.0992		1.99738	0.0637203		233.2	-1218.86	-1773.04	554.185
								2.39	0.1		2.0037	0.0633817		233.1	-1228.17	-1787.96	559.792
								2.4	0.1		2.01002	0.0633177		233	-1236.88	-1803.05	566.167
								2.4	0.101		2.01634	0.0631796		232.9	-1248.01	-1817.97	569.969
								2.41	0.101		2.02266	0.0638831		232.8	-1259.04	-1833.14	574.093
								2.42	0.101		2.02898	0.0641015		232.7	-1269.7	-1847.77	578.066
								2.42	0.101		2.03531	0.0637005		232.6	-1280.86	-1862.42	581.565
								2.43	0.102		2.04163	0.0634477		232.5	-1292.87	-1877.47	584.603
								2.44	0.101		2.04795	0.064766		232.4	-1303.5	-1891.8	588.298
								2.44	0.102		2.05427	0.0638242		232.3	-1315.7	-1905.87	590.162
								2.45	0.102		2.06059	0.0643261		232.2	-1326.69	-1921.48	594.787
								2.46	0.102		2.06691	0.0646155		232.1	-1335.74	-1936.13	600.386
								2.46	0.102		2.07324	0.0645133		232	-1343.93	-1949.26	605.326
								2.47	0.102		2.07956	0.0650159		231.9	-1354.33	-1963.15	608.82
								2.48	0.102		2.08588	0.064792		231.8	-1364.74	-1974.71	609.972
								2.48	0.102		2.0922	0.064928		231.7	-1372.51	-1986.51	614
								2.49	0.103		2.09852	0.0652548		231.6	-1379.98	-2000.92	620.946
								2.5	0.102		2.10484	0.0656131		231.5	-1386.26	-2014.18	627.921
								2.5	0.103		2.11116	0.0650104		231.4	-1394.07	-2026.99	632.926
								2.51	0.103		2.11748	0.0654365		231.3	-1401.81	-2039.36	637.554
								2.52	0.102		2.12381	0.0651752		231.2	-1410.6	-2051.35	640.752
								2.52	0.101		2.13013	0.0658029		231.1	-1419.84	-2064.52	644.683
								2.53	0.102		2.13645	0.0656523		231	-1427.94	-2077.88	649.936
								2.54	0.103		2.14277	0.0656914		230.9	-1435.52	-2090.66	655.134
								2.54	0.104		2.14909	0.0660501		230.8	-1443.16	-2101.23	658.067
								2.55	0.103		2.15541	0.0660328		230.7	-1452.34	-2111.45	659.109
								2.56	0.103		2.16173	0.0652948		230.6	-1460.86	-2123.21	662.34
								2.56	0.103		2.16806	0.0657675		230.5	-1466.97	-2134.38	667.403
								2.57	0.102		2.17438	0.0670405		230.4	-1471	-2146.03	675.032
								2.58	0.104		2.1807	0.0663489		230.3	-1475.45	-2158.99	683.541
								2.58	0.103		2.18702	0.0662592		230.2	-1482.74	-2170.22	687.477
								2.59	0.103		2.19334	0.0660988		230.1	-1491.79	-2182.1	690.312
								2.6	0.103		2.19966	0.0670211		230	-1499.46	-2194.4	694.941
								2.6	0.105		2.20598	0.0660492		229.9	-1504.97	-2205.76	700.796
								2.61	0.103		2.21231	0.0664935		229.8	-1510.93	-2217.01	706.078
								2.62	0.104		2.21863	0.0673838		229.7	-1517.82	-2227.87	710.053
								2.63	0.102		2.22495	0.067258		229.6	-1523.18	-2238.65	715.473
								2.63	0.104		2.23127	0.0667776		229.5	-1529.34	-2249.33	719.982
								2.64	0.105		2.23759	0.0671288		229.4	-1535.55	-2258.79	723.24
								2.65	0.104		2.24391	0.0674055		229.3	-1542.13	-2268.73	726.605
								2.65	0.104		2.25023	0.0677889		229.2	-1549.29	-2278.44	729.151
								2.66	0.105		2.25655	0.0672352		229.1	-1555.12	-2288.95	733.831
								2.67	0.103		2.26288	0.0674615		229	-1562.86	-2299.44	736.584
								2.67	0.106		2.2692	0.0680408		228.9	-1572.78	-2309.94	737.162
								2.68	0.104		2.27552	0.0675597		228.8	-1580.68	-2317.44	736.763
								2.69	0.105		2.28184	0.0676399		228.7	-1588.93	-2324.2	735.275
								2.69	0.104		2.28816	0.0677247		228.6	-1596.62	-2333.62	737.001
								2.7	0.105		2.29449	0.0687312		228.5	-1604.75	-2343	738.247
								2.71	0.105		2.3008	0.0683608		228.4	-1613.9	-2352.04	738.144
								2.71	0.104		2.30713	0.0682739		228.3	-1620.8	-2360.77	739.972
								2.72	0.105		2.31345	0.0679641		228.2	-1629.19	-2369.68	740.491
								2.73	0.104		2.31977	0.0683983		228.1	-1638.42	-2378.1	739.676
								2.73	0.105		2.32609	0.0688458		228	-1645.2	-2386.64	741.449
								2.74	0.105		2.33241	0.068794		227.9	-1649.11	-2394.85	745.742
								2.75	0.105		2.33873	0.0691246		227.8	-1653.63	-2403.59	749.964
								2.75	0.106		2.34506	0.0688983		227.7	-1658.66	-2410.78	752.117
								2.76	0.105		2.35138	0.0678334		227.6	-1663.44	-2416.35	752.914
								2.77	0.105		2.3577	0.0688994		227.5	-1667.02	-2422.33	755.312
								2.77	0.105		2.36402	0.0686111		227.4	-1669.84	-2428.18	758.336
								2.78	0.105		2.37034	0.0683516		227.3	-1672.95	-2432.67	759.724
								2.79	0.105		2.37666	0.068573		227.2	-1678.77	-2437.78	759.017
								2.79	0.106		2.38298	0.0694505		227.1	-1684.09	-2444.05	759.968
								2.8	0.106		2.38931	0.0686219		227	-1688.21	-2451.04	762.823
								2.81	0.105		2.39563	0.0687144		226.9	-1691.43	-2456.59	765.165
								2.81	0.106		2.40195	0.0687528		226.8	-1693.54	-2461.05	767.51
								2.82	0.106		2.40827	0.0686449		226.7	-1698.17	-2465.85	767.679
								2.83	0.107		2.41459	0.0690837		226.6	-1702.23	-2471.48	769.25
								2.83	0.106		2.42091	0.0689871		226.5	-1705.22	-2477.1	771.88
								2.84	0.105		2.42723	0.0700772		226.4	-1709.82	-2482.31	772.495
								2.85	0.105		2.43355	0.0688708		226.3	-1713.46	-2487.36	773.901
								2.85	0.106		2.43988	0.0708484		226.2	-1716.49	-2491.74	775.252
								2.86	0.107		2.4462	0.0694574		226.1	-1719.44	-2495.67	776.232
								2.87	0.108		2.45252	0.0701343		226	-1723.03	-2499.57	776.54
								2.87	0.107		2.45884	0.0696233		225.9	-1728.15	-2503.65	775.501
								2.88	0.106		2.46516	0.0688527		225.8	-1730.16	-2509.92	779.76
								2.89	0.107		2.47148	0.0702128		225.7	-1732.72	-2515.32	782.603
								2.89	0.106		2.4778	0.0688282		225.6	-1735.74	-2519.9	784.165
								2.9	0.106		2.48413	0.070835		225.5	-1739.41	-2524.32	784.911
								2.91	0.107		2.49045	0.0697606		225.4	-1742.91	-2528.13	785.222
								2.91	0.107		2.49677	0.0696103		225.3	-1747.18	-2532.03	784.851
								2.92	0.109		2.50309	0.0706594		225.2	-1749.87	-2535.1	785.226
								2.93	0.107		2.50941	0.0702215		225.1	-1754.21	-2541.41	787.202
								2.93	0.108		2.51573	0.070668		225	-1759.32	-2547.08	787.763
								2.94	0.105		2.52205	0.0703049		224.9	-1764.79	-2550.75	785.962
								2.95	0.108		2.52838	0.0709781		224.8	-1771.37	-2552.79	781.424
								2.95	0.106		2.5347	0.0711662		224.7	-1777.57	-2555.58	778.015
								2.96	0.108		2.54102	0.070231		224.6	-1784.35	-2561.22	776.866
								2.97	0.107		2.54734	0.0709391		224.5	-1790.48	-2566.5	776.021
								2.98	0.107		2.55366	0.0712367		224.4	-1795.53	-2569.94	774.411
								2.98	0.108		2.55998	0.0706344		224.3	-1800.2	-2572.99	772.796
								2.99	0.109		2.56631	0.071944		224.2	-1805.27	-2575.66	770.389
								3	0.108		2.57262	0.0710485		224.1	-1808.97	-2580.13	771.155
								3	0.109		2.57895	0.0710084		224	-1812.36	-2585.27	772.911
								3.01	0.108		2.58527	0.0704073		223.9	-1816.32	-2590.61	774.282
								3.02	0.107		2.59159	0.0709789		223.8	-1822.65	-2595.4	772.752
								3.02	0.108		2.59791	0.0713175		223.7	-1827.59	-2598.4	770.808
								3.03	0.109		2.60423	0.0713748		223.6	-1832.79	-2601.31	768.516
								3.04	0.108		2.61055	0.0712834		223.5	-1831.96	-2606.17	774.212
								3.04	0.108		2.61688	0.0725625		223.4	-1833.65	-2609.27	775.625
								3.05	0.11		2.6232	0.0713935		223.3	-1836.47	-2611.97	775.499
								3.06	0.107		2.62952	0.0711301		223.2	-1840.4	-2615.26	774.855
								3.06	0.108		2.63584	0.0707167		223.1	-1845.72	-2619.73	774.01
								3.07	0.109		2.64216	0.0716106		223	-1849.8	-2622.96	773.158
								3.08	0.108		2.64848	0.0717726		222.9	-1853.01	-2625.78	772.77
								3.08	0.108		2.6548	0.0710845		222.8	-1856.68	-2629.28	772.6
								3.09	0.109		2.66113	0.0710022		222.7	-1861.03	-2633.38	772.351
								3.1	0.109		2.66745	0.0710912		222.6	-1865.25	-2637.56	772.314
								3.1	0.108		2.67377	0.0726084		222.5	-1871.92	-2642.22	770.3
								3.11	0.108		2.68009	0.0718633		222.4	-1876.37	-2646.53	770.16
								3.12	0.107		2.68641	0.0718225		222.3	-1879.01	-2650.73	771.722
								3.12	0.11		2.69273	0.0719987		222.2	-1880.56	-2654.49	773.921
								3.13	0.109		2.69905	0.072537		222.1	-1884.91	-2659.63	774.718
								3.14	0.108		2.70538	0.0723206		222	-1885.18	-2664.83	779.651
								3.14	0.109		2.7117	0.0716358		221.9	-1886.51	-2667.2	780.683
								3.15	0.108		2.71802	0.0718278		221.8	-1888.79	-2671.03	782.238
								3.16	0.11		2.72434	0.0730284		221.7	-1890.92	-2674.62	783.703
								3.16	0.11		2.73066	0.0716364		221.6	-1893.3	-2679.21	785.907
								3.17	0.11		2.73698	0.0730106		221.5	-1893.35	-2682.73	789.385
								3.18	0.107		2.74331	0.072678		221.4	-1894.98	-2685.47	790.494
								3.18	0.111		2.74962	0.0721529		221.3	-1897.32	-2688.95	791.63
								3.19	0.109		2.75595	0.072693		221.2	-1902.33	-2692.57	790.244
								3.2	0.111		2.76227	0.0730403		221.1	-1908.21	-2695.61	787.396
								3.2	0.111		2.76859	0.0723732		221	-1912.09	-2698.62	786.53
								3.21	0.107		2.77491	0.0729144		220.9	-1915.27	-2702.15	786.883
								3.22	0.109		2.78123	0.0741059		220.8	-1921.67	-2705.77	784.107
								3.22	0.11		2.78755	0.0732968		220.7	-1927.52	-2707.65	780.135
								3.23	0.11		2.79387	0.0721124		220.6	-1931.66	-2711.31	779.654
								3.24	0.112		2.8002	0.0736964		220.5	-1933.84	-2714.23	780.392
								3.24	0.109		2.80652	0.0730659		220.4	-1938.6	-2718.02	779.418
								3.25	0.111		2.81284	0.0731014		220.3	-1944.97	-2721.21	776.248
								3.26	0.11		2.81916	0.0729366		220.2	-1949.25	-2724.97	775.713
								3.26	0.111		2.82548	0.0725157		220.1	-1953.5	-2728.69	775.185
								3.27	0.11		2.8318	0.0735563		220	-1954.96	-2732.36	777.402
								3.28	0.108		2.83813	0.0727524		219.9	-1959.14	-2735.43	776.296
								3.28	0.111		2.84444	0.0719234		219.8	-1965.86	-2737.72	771.866
								3.29	0.11		2.85077	0.0737195		219.7	-1971.18	-2741.76	770.579
								3.3	0.111		2.85709	0.0735684		219.6	-1976.69	-2745.05	768.363
								3.31	0.111		2.86341	0.0726264		219.5	-1983.66	-2750.01	766.351
								3.31	0.11		2.86973	0.0735357		219.4	-1990.91	-2755.89	764.978
								3.32	0.11		2.87605	0.0730525		219.3	-1994.94	-2759.41	764.469
								3.33	0.112		2.88237	0.0734695		219.2	-2000.97	-2763.14	762.169
								3.33	0.111		2.8887	0.0743702		219.1	-2009.49	-2765.86	756.367
								3.34	0.11		2.89502	0.073363		219	-2016.87	-2769.91	753.043
								3.35	0.111		2.90134	0.0739482		218.9	-2022.33	-2772.42	750.089
								3.35	0.109		2.90766	0.0734156		218.8	-2027.37	-2773.95	746.583
								3.36	0.111		2.91398	0.0739277		218.7	-2034.97	-2775.08	740.114
								3.37	0.11		2.9203	0.0745134		218.6	-2043.33	-2776.78	733.456
								3.37	0.109		2.92662	0.0735474		218.5	-2052.09	-2780.3	728.209
								3.38	0.111		2.93295	0.0735198		218.4	-2058.08	-2782.26	724.184
								3.39	0.111		2.93927	0.0742729		218.3	-2066.61	-2785.08	718.464
								3.39	0.108		2.94559	0.0748292		218.2	-2075.65	-2789.19	713.544
								3.4	0.11		2.95191	0.0735281		218.1	-2084.7	-2794.47	709.773
								3.41	0.112		2.95823	0.0740431		218	-2091.44	-2799.13	707.686
								3.41	0.113		2.96455	0.0735298		217.9	-2097.78	-2802.06	704.276
								3.42	0.11		2.97087	0.0748117		217.8	-2102.73	-2806.03	703.296
								3.43	0.113		2.9772	0.0745039		217.7	-2109.41	-2809.31	699.902
								3.43	0.111		2.98352	0.0747988		217.6	-2116.92	-2813.65	696.724
								3.44	0.11		2.98984	0.0749025		217.5	-2123.5	-2817.88	694.378
								3.45	0.11		2.99616	0.0749326		217.4	-2128.29	-2821.94	693.646
								3.45	0.11		3.00248	0.0740678		217.3	-2134.36	-2824.86	690.503
								3.46	0.112		3.0088	0.0748934		217.2	-2141.94	-2825.69	683.748
								3.47	0.111		3.01513	0.074344		217.1	-2148.78	-2826.9	678.12
								3.47	0.112		3.02144	0.0752788		217	-2156.94	-2830.06	673.124
								3.48	0.111		3.02777	0.0754064		216.9	-2167.66	-2834.55	666.888
								3.49	0.112		3.03409	0.0748011		216.8	-2179.82	-2840.45	660.633
								3.49	0.112		3.04041	0.0740705		216.7	-2189	-2846.08	657.079
								3.5	0.112		3.04673	0.0739118		216.6	-2200.78	-2852.17	651.391
								3.51	0.112		3.05305	0.0740815		216.5	-2211.67	-2855.37	643.706
								3.51	0.112		3.05937	0.0741277		216.4	-2219.04	-2858.21	639.172
								3.52	0.112		3.06569	0.0730913		216.3	-2229.04	-2863.2	634.152
								3.53	0.113		3.07202	0.0738744		216.2	-2241.37	-2866.8	625.43
								3.53	0.11		3.07834	0.0747382		216.1	-2252.57	-2870.23	617.664
								3.54	0.111		3.08466	0.0750473		216	-2263.23	-2873.83	610.604
								3.55	0.113		3.09098	0.0736942		215.9	-2273.31	-2878.41	605.109
								3.55	0.112		3.0973	0.0749789		215.8	-2284.38	-2882.37	597.989
								3.56	0.112		3.10362	0.0743512		215.7	-2294.3	-2886.87	592.563
								3.57	0.112		3.10995	0.0744422		215.6	-2306.8	-2890.52	583.72
								3.57	0.113		3.11626	0.0759186		215.5	-2319.34	-2895.85	576.512
								3.58	0.111		3.12259	0.0746658		215.4	-2330.59	-2900.79	570.205
								3.59	0.113		3.12891	0.0739696		215.3	-2343.91	-2906.52	562.611
								3.59	0.112		3.13523	0.0756944		215.2	-2356.46	-2913.36	556.891
								3.6	0.112		3.14155	0.0742218		215.1	-2368.97	-2918.15	549.172
								3.61	0.112		3.14787	0.0752396		215	-2381.12	-2922.16	541.043
								3.61	0.111		3.1542	0.0755022		214.9	-2394.66	-2927.1	532.446
								3.62	0.109		3.16052	0.0746108		214.8	-2407.64	-2934.76	527.126
								3.63	0.112		3.16684	0.0751211		214.7	-2421.28	-2941.96	520.675
								3.63	0.111		3.17316	0.0750662		214.6	-2434.6	-2947.14	512.54
								3.64	0.112		3.17948	0.0747345		214.5	-2447.69	-2952.76	505.07
								3.65	0.11		3.1858	0.074916		214.4	-2461.11	-2957.39	496.28
								3.66	0.113		3.19212	0.0751225		214.3	-2473.18	-2964.46	491.276
								3.66	0.113		3.19844	0.0761671		214.2	-2487.06	-2970.54	483.483
								3.67	0.113		3.20477	0.0753238		214.1	-2500.54	-2977	476.467
								3.68	0.112		3.21109	0.0763245		214	-2516.28	-2987.46	471.181
								3.68	0.113		3.21741	0.0756557		213.9	-2533.54	-2997.35	463.805
								3.69	0.114		3.22373	0.0760089		213.8	-2553.47	-3006.16	452.69
								3.7	0.114		3.23005	0.0763717		213.7	-2570.95	-3013.03	442.077
								3.7	0.11		3.23637	0.0754767		213.6	-2590.22	-3022.04	431.819
								3.71	0.114		3.24269	0.075351		213.5	-2610.77	-3031.45	420.674
								3.72	0.113		3.24902	0.075265		213.4	-2631.03	-3040.73	409.7
								3.72	0.113		3.25534	0.0738415		213.3	-2650.3	-3047.71	397.407
								3.73	0.112		3.26166	0.0754813		213.2	-2668.85	-3055.94	387.088
								3.74	0.113		3.26798	0.0752586		213.1	-2687.15	-3062.78	375.635
								3.74	0.111		3.2743	0.0758035		213	-2704.5	-3068.76	364.264
								3.75	0.113		3.28062	0.0761073		212.9	-2721.26	-3075.93	354.671
								3.76	0.114		3.28694	0.075832		212.8	-2739.38	-3083.25	343.872
								3.76	0.114		3.29326	0.0759249		212.7	-2757.34	-3092.33	334.999
								3.77	0.112		3.29959	0.0749993		212.6	-2778.51	-3101.53	323.024
								3.78	0.112		3.30591	0.0760911		212.5	-2796.87	-3111.1	314.236
								3.78	0.115		3.31223	0.0761092		212.4	-2812.06	-3117.65	305.589
								3.79	0.115		3.31855	0.0754651		212.3	-2833.66	-3124.18	290.515
								3.8	0.115		3.32487	0.0756317		212.2	-2856.92	-3129.85	272.932
								3.8	0.113		3.3312	0.0759542		212.1	-2877.66	-3137.72	260.063
								3.81	0.113		3.33751	0.0759053		212	-2897.78	-3144.52	246.741
								3.82	0.114		3.34384	0.0767394		211.9	-2919.25	-3149.67	230.411
								3.82	0.114		3.35016	0.0753244		211.8	-2942.11	-3154.86	212.752
								3.83	0.113		3.35648	0.0767368		211.7	-2963.61	-3162.1	198.495
								3.84	0.113		3.3628	0.0756972		211.6	-2984.37	-3165.64	181.264
								3.84	0.113		3.36912	0.0755523		211.5	-3002.91	-3168.46	165.545
								3.85	0.111		3.37544	0.0763618		211.4	-3022.06	-3169.52	147.466
								3.86	0.114		3.38177	0.0764282		211.3	-3043.1	-3170.51	127.407
								3.86	0.114		3.38808	0.0756271		211.2	-3064.16	-3170.22	106.061
								3.87	0.111		3.39441	0.0761061		211.1	-3085.96	-3169.88	83.9233
								3.88	0.115		3.40073	0.0749583		211	-3109.88	-3173.18	63.2985
								3.88	0.114		3.40705	0.0769276		210.9	-3128.8	-3178.14	49.3417
								3.89	0.114		3.41337	0.0765451		210.8	-3150.99	-3180.94	29.9512
								3.9	0.113		3.41969	0.0759791		210.7	-3175.04	-3181.68	6.63598
								3.9	0.114		3.42602	0.0753602		210.6	-3202.02	-3181.05	-20.9609
								3.91	0.113		3.43234	0.075489		210.5	-3225.17	-3183.33	-41.841
								3.92	0.11		3.43866	0.0761502		210.4	-3249.05	-3184.54	-64.516
								3.92	0.113		3.44498	0.0758263		210.3	-3271.92	-3186.03	-85.8912
								3.93	0.114		3.4513	0.0760433		210.2	-3292.91	-3183.64	-109.279
								3.94	0.114		3.45762	0.0756888		210.1	-3314.07	-3179.15	-134.918
								3.94	0.113		3.46394	0.0768141		210	-3334.52	-3173.71	-160.812
								3.95	0.117		3.47026	0.0769079		209.9	-3355.36	-3169.57	-185.789
								3.96	0.113		3.47659	0.0748614		209.8	-3378.58	-3167.47	-211.105
								3.96	0.114		3.48291	0.0768622		209.7	-3403.51	-3164.72	-238.788
								3.97	0.114		3.48923	0.0758965		209.6	-3424.99	-3161.54	-263.442
								3.98	0.116		3.49555	0.075659		209.5	-3446.42	-3155.21	-291.218
								3.99	0.114		3.50187	0.0755162		209.4	-3466.23	-3150.64	-315.591
								3.99	0.114		3.50819	0.0758063		209.3	-3485.75	-3143.11	-342.633
								4	0.114		3.51451	0.0759071		209.2	-3504.65	-3133.15	-371.501
								4.01	0.113		3.52084	0.0760364		209.1	-3525.47	-3123.9	-401.57
								4.01	0.111		3.52716	0.0768369		209	-3547.41	-3114.1	-433.305
								4.02	0.115		3.53348	0.0766337		208.9	-3567.82	-3104.92	-462.908
								4.03	0.111		3.5398	0.0766266		208.8	-3588.53	-3092.64	-495.884
								4.03	0.113		3.54612	0.0761686		208.7	-3609.53	-3077.71	-531.815
								4.04	0.114		3.55245	0.0761444		208.6	-3629.41	-3064.57	-564.845
								4.05	0.111		3.55877	0.075865		208.5	-3650.21	-3049.92	-600.293
								4.05	0.115		3.56509	0.0756654		208.4	-3671.84	-3036.59	-635.251
								4.06	0.113		3.57141	0.0750657		208.3	-3692.76	-3024.31	-668.452
								4.07	0.114		3.57773	0.0760536		208.2	-3710.25	-3007.4	-702.849
								4.07	0.114		3.58404	0.0755624		208.1	-3730.18	-2986.47	-743.713
								4.08	0.115		3.59036	0.0750547		208	-3750.98	-2967.15	-783.826
								4.09	0.117		3.59668	0.0766447		207.9	-3771.92	-2947.25	-824.667
								4.09	0.115		3.603	0.0766086		207.8	-3793.21	-2925.23	-867.989
								4.1	0.113		3.60932	0.075642		207.7	-3813.61	-2903.56	-910.045
								4.11	0.115		3.61564	0.0778956		207.6	-3835.3	-2881.16	-954.137
								4.11	0.115		3.62199	0.0746274		207.5	-3858.26	-2857.56	-1000.7
								4.12	0.114		3.62831	0.077524		207.4	-3883.33	-2833.17	-1050.17
								4.13	0.114		3.63463	0.0765402		207.3	-3906.45	-2802.67	-1103.79
								4.13	0.112		3.64095	0.0777156		207.2	-3925.65	-2771.98	-1153.67
								4.14	0.115		3.64727	0.0778905		207.1	-3943.07	-2742.79	-1200.28
								4.15	0.116		3.65359	0.0773663		207	-3958.88	-2714.8	-1244.08
								4.15	0.114		3.65991	0.0775085		206.9	-3975.07	-2685.16	-1289.91
								4.16	0.116		3.66623	0.0770431		206.8	-3991.26	-2655.82	-1335.44
								4.17	0.116		3.67255	0.0763036		206.7	-4007.73	-2623.38	-1384.35
								4.17	0.115		3.67887	0.0758518		206.6	-4026.45	-2591.45	-1435
								4.18	0.115		3.68518	0.0782104		206.5	-4040.98	-2554.26	-1486.72
								4.19	0.116		3.6915	0.0757622		206.4	-4054.09	-2519.11	-1534.98
								4.19	0.113		3.69782	0.0774798		206.3	-4068.04	-2484.71	-1583.33
								4.2	0.117		3.70414	0.0761527		206.2	-4078.08	-2450.58	-1627.5
								4.21	0.117		3.7105	0.0762176		206.1	-4089.71	-2412.93	-1676.77
								4.21	0.113		3.71681	0.0767556		206	-4098.94	-2376.26	-1722.68
								4.22	0.114		3.72313	0.0760313		205.9	-4106.62	-2338.49	-1768.13
								4.23	0.117		3.72945	0.0762502		205.8	-4123.74	-2297.29	-1826.46
								4.23	0.114		3.73577	0.0759259		205.7	-4138.97	-2253.11	-1885.87
								4.24	0.114		3.74209	0.0759147		205.6	-4145.38	-2210.94	-1934.44
								4.25	0.113		3.74841	0.0764263		205.5	-4153.51	-2170.88	-1982.64
								4.25	0.113		3.75473	0.0762975		205.4	-4160.43	-2129.58	-2030.85
								4.26	0.118		3.76105	0.0772128		205.3	-4165.61	-2090.28	-2075.34
								4.27	0.111		3.76737	0.0768762		205.2	-4173.72	-2049.13	-2124.59
								4.27	0.117		3.77369	0.0778622		205.1	-4178.97	-2006.07	-2172.9
								4.28	0.115		3.78	0.076485		205	-4186.26	-1960.46	-2225.81
								4.29	0.116		3.78632	0.0748761		204.9	-4190.24	-1913.2	-2277.04
								4.29	0.114		3.79264	0.0755767		204.8	-4192.74	-1867.23	-2325.51
								4.3	0.117		3.79896	0.0751437		204.7	-4197.42	-1823.19	-2374.23
								4.31	0.115		3.80528	0.074748		204.6	-4200.58	-1775.74	-2424.83
								4.31	0.114		3.81163	0.0752136		204.5	-4201.58	-1728.3	-2473.27
								4.32	0.114		3.81795	0.0755641		204.4	-4200.72	-1680.6	-2520.12
								4.33	0.116		3.82427	0.0770024		204.3	-4199.69	-1628.01	-2571.67
								4.34	0.117		3.83059	0.0766553		204.2	-4200.99	-1574.04	-2626.95
								4.34	0.114		3.83691	0.0746685		204.1	-4202.32	-1519.72	-2682.6
								4.35	0.114		3.84323	0.0761523		204	-4197.83	-1471.34	-2726.49
								4.36	0.115		3.84955	0.0774524		203.9	-4189.85	-1419.17	-2770.68
								4.36	0.117		3.85587	0.0757987		203.8	-4187.24	-1366.05	-2821.18
								4.37	0.116		3.86219	0.0762711		203.7	-4183.9	-1307.02	-2876.88
								4.38	0.116		3.86851	0.0747171		203.6	-4180.57	-1248.11	-2932.46
								4.38	0.114		3.87482	0.0761446		203.5	-4173.62	-1191.31	-2982.31
								4.39	0.115		3.88114	0.0761015		203.4	-4167.49	-1137.73	-3029.76
								4.4	0.115		3.88746	0.0746048		203.3	-4161.1	-1085.19	-3075.91
								4.4	0.116		3.89382	0.0758828		203.2	-4148.74	-1028.08	-3120.66
								4.41	0.116		3.90014	0.0769937		203.1	-4135.59	-970.636	-3164.95
								4.42	0.116		3.90646	0.0750172		203	-4125.54	-913.615	-3211.93
								4.42	0.117		3.91277	0.0768313		202.9	-4112.71	-857.322	-3255.39
								4.43	0.115		3.91909	0.0759356		202.8	-4103.8	-800.536	-3303.26
								4.44	0.117		3.92541	0.075251		202.7	-4098.39	-742.339	-3356.05
								4.44	0.117		3.93173	0.0749368		202.6	-4088.03	-689.406	-3398.63
								4.45	0.117		3.93805	0.0747914		202.5	-4076.1	-632.498	-3443.6
								4.46	0.114		3.94437	0.0770572		202.4	-4064.02	-575.983	-3488.03
								4.46	0.12		3.95069	0.0755708		202.3	-4049.27	-520.335	-3528.94
								4.47	0.116		3.95701	0.0772328		202.2	-4035.57	-464.393	-3571.18
								4.48	0.116		3.96333	0.0768136		202.1	-4017.87	-412.724	-3605.14
								4.48	0.114		3.96965	0.0755755		202	-3999.47	-361.456	-3638.01
								4.49	0.115		3.97596	0.0737221		201.9	-3976.52	-304.1	-3672.42
								4.5	0.116		3.98228	0.0746735		201.8	-3951.74	-249.51	-3702.23
								4.5	0.114		3.9886	0.076071		201.7	-3927.59	-192.921	-3734.67
								4.51	0.117		3.99492	0.0760429		201.6	-3902.83	-135.155	-3767.68
								4.52	0.116		4.00128	0.0750804		201.5	-3884.39	-80.1506	-3804.24
								4.52	0.116		4.0076	0.0753321		201.4	-3856.6	-25.8326	-3830.76
								4.53	0.113		4.01391	0.0763159		201.3	-3824.09	28.1841	-3852.28
								4.54	0.117		4.02023	0.0740305		201.2	-3796.44	81.6234	-3878.06
								4.54	0.118		4.02655	0.0737885		201.1	-3763.34	134.059	-3897.4
								4.55	0.113		4.03287	0.075121		201	-3732.58	187.234	-3919.81
								4.56	0.114		4.03919	0.0750468		200.9	-3705.47	237.326	-3942.79
								4.56	0.116		4.04551	0.076542		200.8	-3677.66	285.607	-3963.27
								4.57	0.114		4.05183	0.0742921		200.7	-3644.46	328.339	-3972.8
								4.58	0.119		4.05815	0.075091		200.6	-3606.02	367.556	-3973.57
								4.58	0.116		4.06447	0.0755094		200.5	-3572.75	406.172	-3978.92
								4.59	0.113		4.07078	0.0763885		200.4	-3541.28	452.745	-3994.02
								4.6	0.117		4.0771	0.0755763		200.3	-3505.09	503.415	-4008.51
								4.6	0.118		4.08346	0.0745176		200.2	-3467.66	551.524	-4019.18
								4.61	0.118		4.08978	0.075981		200.1	-3428.23	596.279	-4024.51
								4.62	0.11		4.0961	0.0774459		200	-3382.38	641.148	-4023.53
								4.62	0.116		4.10242	0.0747429		199.9	-3334.94	681.293	-4016.24
								4.63	0.116		4.10873	0.0754244		199.8	-3291.39	714.052	-4005.45
								4.64	0.113		4.11505	0.0770028		199.7	-3241.67	754.59	-3996.26
								4.64	0.113		4.12137	0.0751258		199.6	-3203.15	797.395	-4000.55
								4.65	0.117		4.12769	0.0783701		199.5	-3168.13	840.978	-4009.11
								4.66	0.116		4.13401	0.0753703		199.4	-3128.5	881.081	-4009.58
								4.66	0.114		4.14033	0.0769999		199.3	-3084.2	921.903	-4006.1
								4.67	0.115		4.14665	0.0753296		199.2	-3034.03	963.022	-3997.05
								4.68	0.119		4.15297	0.0753001		199.1	-2976.46	999.049	-3975.51
								4.69	0.113		4.15929	0.0743425		199	-2925.31	1034.26	-3959.57
								4.69	0.114		4.16561	0.0752792		198.9	-2876.89	1069.75	-3946.64
								4.7	0.113		4.17192	0.0764875		198.8	-2817.31	1099.06	-3916.37
								4.71	0.116		4.17824	0.0743315		198.7	-2763.32	1131.37	-3894.69
								4.71	0.12		4.1846	0.0752422		198.6	-2707.39	1163.67	-3871.06
								4.72	0.117		4.19092	0.0767887		198.5	-2647.98	1191.11	-3839.09
								4.73	0.113		4.19724	0.0743272		198.4	-2589.21	1219.67	-3808.89
								4.73	0.114		4.20355	0.0750099		198.3	-2525.68	1244.93	-3770.62
								4.74	0.113		4.20987	0.0744761		198.2	-2472.06	1273.21	-3745.27
								4.75	0.115		4.21619	0.0742716		198.1	-2420.02	1306.1	-3726.12
								4.75	0.117		4.22251	0.0741204		198	-2362.08	1335.79	-3697.87
								4.76	0.117		4.22883	0.0738338		197.9	-2302.5	1360.85	-3663.35
								4.77	0.116		4.23515	0.07573		197.8	-2249.31	1389.86	-3639.17
								4.77	0.112		4.24147	0.0740501		197.7	-2196.73	1421.05	-3617.78
								4.78	0.112		4.24779	0.0743879		197.6	-2136.83	1443.45	-3580.28
								4.79	0.119		4.25411	0.0714609		197.5	-2074.62	1462.47	-3537.1
								4.79	0.116		4.26043	0.075324		197.4	-2011.35	1485.37	-3496.73
								4.8	0.114		4.26678	0.0762872		197.3	-1944.89	1512.12	-3457.01
								4.81	0.118		4.2731	0.0745687		197.2	-1885.95	1536.93	-3422.88
								4.81	0.118		4.27942	0.0732255		197.1	-1827.09	1560.12	-3387.21
								4.82	0.117		4.28574	0.0741577		197	-1764.28	1583	-3347.29
								4.83	0.116		4.29206	0.0739976		196.9	-1705.51	1604.4	-3309.9
								4.83	0.114		4.29838	0.0728033		196.8	-1646.89	1624.26	-3271.15
								4.84	0.115		4.30469	0.0773399		196.7	-1583.83	1641.72	-3225.54
								4.85	0.118		4.31101	0.0754059		196.6	-1516.97	1654.95	-3171.92
								4.85	0.114		4.31733	0.0749768		196.5	-1459.15	1669.28	-3128.42
								4.86	0.119		4.32365	0.074295		196.4	-1406.71	1681.25	-3087.96
								4.87	0.115		4.32997	0.073649		196.3	-1354.9	1697.05	-3051.95
								4.87	0.114		4.33629	0.073262		196.2	-1304.59	1719.9	-3024.48
								4.88	0.111		4.34261	0.0723744		196.1	-1244.5	1738.6	-2983.1
								4.89	0.114		4.34893	0.0768595		196	-1179.88	1758.69	-2938.57
								4.89	0.113		4.35525	0.0787033		195.9	-1122.68	1772.01	-2894.69
								4.9	0.113		4.36157	0.0732882		195.8	-1074.14	1778.45	-2852.59
								4.91	0.106		4.36788	0.0730906		195.7	-1016.52	1790.98	-2807.5
								4.91	0.111		4.37424	0.0737192		195.6	-946.065	1808.12	-2754.19
								4.92	0.112		4.38056	0.0715081		195.5	-879.329	1831.05	-2710.38
								4.93	0.109		4.38688	0.0734341		195.4	-819.013	1849.42	-2668.43
								4.93	0.114		4.3932	0.0737479		195.3	-755.576	1862.38	-2617.96
								4.94	0.112		4.39952	0.0741088		195.2	-696.741	1873.52	-2570.26
								4.95	0.117		4.40583	0.074014		195.1	-633.736	1886.78	-2520.51
								4.95	0.118		4.41215	0.0758827		195	-581.225	1899.92	-2481.14
								4.96	0.117		4.41847	0.0730197		194.9	-533.402	1908.29	-2441.69
								4.97	0.114		4.42479	0.0718631		194.8	-480.974	1914.51	-2395.49
								4.97	0.115		4.43111	0.0742113		194.7	-435.579	1917.44	-2353.01
								4.98	0.115		4.43743	0.0739946		194.6	-389.418	1932.11	-2321.53
								4.99	0.113		4.44375	0.0715173		194.5	-334.953	1942.1	-2277.06
								4.99	0.113		4.45007	0.0729883		194.4	-286.374	1943.24	-2229.62
								5	0.118		4.45639	0.0730589		194.3	-229.014	1946.85	-2175.86
								5.01	0.112		4.46274	0.0732351		194.2	-175.713	1949.97	-2125.69
								5.02	0.117		4.46906	0.0738555		194.1	-114.804	1959.75	-2074.56
								5.02	0.115		4.47538	0.0736529		194	-56.378	1971.53	-2027.91
								5.03	0.115		4.4817	0.0730068		193.9	1.89679	1991.09	-1989.19
								5.04	0.113		4.48802	0.0720292		193.8	54.6297	2010.8	-1956.17
								5.04	0.118		4.49434	0.0721674		193.7	102.173	2020.9	-1918.73
								5.05	0.114		4.50065	0.0738564		193.6	146.309	2029.81	-1883.5
								5.06	0.116		4.50697	0.0720416		193.5	193.807	2042.34	-1848.54
								5.06	0.112		4.51329	0.0710725		193.4	245.347	2057.77	-1812.43
								5.07	0.115		4.51961	0.0731673		193.3	285.163	2065.98	-1780.82
								5.08	0.112		4.52593	0.0730269		193.2	310.74	2079.91	-1769.17
								5.08	0.112		4.53225	0.0741742		193.1	344.517	2100.68	-1756.16
								5.09	0.115		4.53857	0.0728451		193	367.658	2112.66	-1745
								5.1	0.116		4.54489	0.0712963		192.9	396.562	2122.67	-1726.11
								5.1	0.115		4.55121	0.0742108		192.8	440.86	2140.47	-1699.61
								5.11	0.118		4.55756	0.0726568		192.7	488.684	2155.34	-1666.66
								5.12	0.115		4.56388	0.0725862		192.6	532.761	2160.08	-1627.32
								5.12	0.116		4.5702	0.0713112		192.5	574.823	2167.94	-1593.12
								5.13	0.115		4.57652	0.0726593		192.4	622.11	2171.74	-1549.63
								5.14	0.117		4.58284	0.0742065		192.3	670.337	2183.33	-1512.99
								5.14	0.109		4.58916	0.073898		192.2	700.768	2193.17	-1492.4
								5.15	0.117		4.59548	0.0736126		192.1	739.499	2207.52	-1468.02
								5.16	0.115		4.60179	0.0714163		192	766.462	2213.13	-1446.67
								5.16	0.118		4.60811	0.0740327		191.9	805.294	2211.67	-1406.38
								5.17	0.11		4.61443	0.0711224		191.8	833.37	2228.09	-1394.72
								5.18	0.113		4.62075	0.0727056		191.7	855.326	2227.12	-1371.79
								5.18	0.114		4.62707	0.0724002		191.6	890.043	2229.58	-1339.53
								5.19	0.114		4.63339	0.072057		191.5	929.081	2218.36	-1289.28
								5.2	0.116		4.63971	0.0726152		191.4	964.747	2204.37	-1239.63
								5.2	0.118		4.64606	0.0733327		191.3	987.435	2183.81	-1196.38
								5.21	0.114		4.65238	0.0713925		191.2	1008.37	2159.28	-1150.91
								5.22	0.115		4.6587	0.0724888		191.1	1014.79	2145.99	-1131.2
								5.22	0.114		4.66502	0.0726336		191	1037.22	2139.54	-1102.32
								5.23	0.114		4.67134	0.0737989		190.9	1066.04	2143.62	-1077.57
								5.24	0.113		4.67766	0.0697127		190.8	1076.11	2150.73	-1074.62
								5.24	0.114		4.68398	0.0721557		190.7	1070.53	2151.19	-1080.66
								5.25	0.114		4.6903	0.0696491		190.6	1089.86	2133.59	-1043.73
								5.26	0.115		4.69661	0.0716095		190.5	1131.41	2125.69	-994.273
								5.26	0.112		4.70293	0.0699639		190.4	1168.76	2103.09	-934.333
								5.27	0.113		4.70925	0.0736666		190.3	1175.33	2080.69	-905.351
								5.28	0.117		4.71557	0.0714974		190.2	1186.89	2072.67	-885.772
								5.28	0.111		4.72189	0.0709618		190.1	1185.98	2060.61	-874.635
								5.29	0.116		4.72821	0.0707016		190	1173.57	2046.47	-872.904
								5.3	0.118		4.73453	0.0689919
								5.3	0.114		4.74088	0.0696829
								5.31	0.113		4.7472	0.070233
								5.32	0.114		4.75352	0.0703236
								5.32	0.117		4.75984	0.0724702
								5.33	0.114		4.76616	0.0677497
								5.34	0.113		4.77248	0.0708013
								5.34	0.113		4.7788	0.0699793
								5.35	0.113		4.78512	0.0727313
								5.36	0.114		4.79143	0.0688568
								5.37	0.112		4.79775	0.0730058
								5.37	0.116		4.80407	0.0690938
								5.38	0.116		4.81039	0.0715466
								5.39	0.109		4.81671	0.071319
								5.39	0.112		4.82303	0.0707521
								5.4	0.117		4.82938	0.0716169
								5.41	0.116		4.83567	0.0712017
								5.41	0.116		4.84202	0.0707395
								5.42	0.11		4.84834	0.0699224
								5.43	0.112		4.85466	0.0731151
								5.43	0.116		4.86098	0.0703732
								5.44	0.116		4.8673	0.0697844
								5.45	0.121		4.87362	0.0714229
								5.45	0.113		4.87994	0.0685239
								5.46	0.113		4.88626	0.0685597
								5.47	0.115		4.89257	0.067996
								5.47	0.118		4.89889	0.0706871
								5.48	0.11		4.90521	0.0675949
								5.49	0.11		4.91153	0.0694616
								5.49	0.11		4.91785	0.0702988
								5.5	0.108		4.9242	0.070966
								5.51	0.114		4.93052	0.0697271
								5.51	0.114		4.93684	0.0706249
								5.52	0.116		4.94316	0.069252
								5.53	0.117		4.94948	0.0699672
								5.53	0.113		4.9558	0.0672312
								5.54	0.112		4.96212	0.0696535
								5.55	0.111		4.96844	0.0664693
								5.55	0.109		4.97476	0.0663148
								5.56	0.107		4.98108	0.0715439
								5.57	0.117		4.9874	0.070444
								5.57	0.11		4.99371	0.0680778
								5.58	0.112		5.00003	0.0686727
								5.59	0.11		5.00635	0.0675092
								5.59	0.113		5.01271	0.0695356
								5.6	0.113		5.01899	0.0692813
								5.61	0.115		5.02534	0.0712958
								5.61	0.113		5.03166	0.0671836
								5.62	0.108		5.03798	0.0674926
								5.63	0.111		5.0443	0.0666928
								5.63	0.116		5.05062	0.0687604
								5.64	0.119		5.05694	0.0693676
								5.65	0.109		5.06326	0.0695846
								5.65	0.117		5.06958	0.0665453
								5.66	0.112		5.0759	0.0674992
								5.67	0.111		5.08222	0.0687235
								5.67	0.113		5.08853	0.0676257
								5.68	0.113		5.09485	0.0705713
								5.69	0.112		5.10117	0.0665764
								5.7	0.111		5.10749	0.066755
								5.7	0.114		5.11381	0.067204
								5.71	0.111		5.12017	0.0690257
								5.72	0.113		5.12648	0.0690558
								5.72	0.114		5.1328	0.0685056
								5.73	0.111		5.13912	0.0704801
								5.74	0.114		5.14544	0.0665935
								5.74	0.108		5.15176	0.0685505
								5.75	0.11		5.15808	0.0681174
								5.76	0.108		5.1644	0.066717
								5.76	0.112		5.17072	0.0671777
								5.77	0.108		5.17704	0.0682773
								5.78	0.11		5.18335	0.0661341
								5.78	0.113		5.18967	0.0670261
								5.79	0.106		5.19599	0.0674764
								5.8	0.113		5.20231	0.0629134
								5.8	0.109		5.20867	0.068825
								5.81	0.11		5.21499	0.0661806
								5.82	0.11		5.2213	0.0656363
								5.82	0.108		5.22762	0.0660896
								5.83	0.111		5.23394	0.0672847
								5.84	0.111		5.24026	0.0666298
								5.84	0.111		5.24658	0.0682558
								5.85	0.109		5.2529	0.0650634
								5.86	0.114		5.25922	0.0671232
								5.86	0.107		5.26554	0.0650693
								5.87	0.105		5.27186	0.064819
								5.88	0.109		5.27818	0.065075
								5.88	0.119		5.28449	0.0638939
								5.89	0.113		5.29081	0.0661484
								5.9	0.11		5.29717	0.0632669
								5.9	0.106		5.30349	0.0670561
								5.91	0.111		5.30981	0.0662117
								5.92	0.114		5.31613	0.0663564
								5.92	0.111		5.32244	0.0658148
								5.93	0.112		5.32876	0.0651753
								5.94	0.108		5.33508	0.0643963
								5.94	0.105		5.3414	0.0659538
								5.95	0.108		5.34772	0.0649389
								5.96	0.108		5.35404	0.0653083
								5.96	0.111		5.36036	0.0633049
								5.97	0.111		5.36668	0.0641959
								5.98	0.11		5.373	0.0644589
								5.98	0.109		5.37932	0.0662233
								5.99	0.106		5.38563	0.0662618
								6	0.101		5.39199	0.0655649
								6	0.112		5.39831	0.0633229
								6.01	0.102		5.40463	0.0647381
								6.02	0.11		5.41095	0.0623924
								6.02	0.112		5.41726	0.0669402
								6.03	0.101		5.42358	0.0613993
								6.04	0.107		5.4299	0.0631877
								6.05	0.111		5.43622	0.0661252
								6.05	0.101		5.44254	0.0679627
								6.06	0.103		5.44886	0.0633833
								6.07	0.111		5.45518	0.0627652
								6.07	0.112		5.4615	0.0654378
								6.08	0.104		5.46782	0.0662805
								6.09	0.108		5.47414	0.0601891
								6.09	0.102		5.48049	0.0633854
								6.1	0.106		5.48677	0.0643662
								6.11	0.108		5.49313	0.0641222
								6.11	0.107		5.49945	0.0633338
								6.12	0.107		5.50577	0.0679846
								6.13	0.11		5.51208	0.0622407
								6.13	0.104		5.5184	0.0635604
								6.14	0.113		5.52472	0.0583967
								6.15	0.103		5.53104	0.0651239
								6.15	0.106		5.53736	0.0625742
								6.16	0.108		5.54368	0.0584204
								6.17	0.104		5.55	0.060015
								6.17	0.105		5.55632	0.0618614
								6.18	0.108		5.56264	0.0609226
								6.19	0.103		5.56896	0.0635369
								6.19	0.109		5.57531	0.0632023
								6.2	0.103		5.58159	0.0600391
								6.21	0.106		5.58795	0.0605737
								6.21	0.106		5.59427	0.0620355
								6.22	0.109		5.60059	0.060152
								6.23	0.109		5.60691	0.0590969
								6.23	0.111		5.61322	0.0649547
								6.24	0.1		5.61954	0.0618733
								6.25	0.106		5.62586	0.0595472
								6.25	0.104		5.63218	0.0587716
								6.26	0.102		5.6385	0.0593792
								6.27	0.101		5.64482	0.0603727
								6.27	0.109		5.65114	0.0618885
								6.28	0.101		5.65746	0.0660557
								6.29	0.113		5.66378	0.0613563
								6.29	0.102		5.6701	0.0636322
								6.3	0.108		5.67645	0.0646265
								6.31	0.101		5.68277	0.0618143
								6.31	0.102		5.68909	0.0594215
								6.32	0.104		5.69541	0.060975
								6.33	0.106		5.70173	0.0619342
								6.33	0.0986		5.70805	0.0620142
								6.34	0.101		5.71436	0.0596268
								6.35	0.104		5.72068	0.0598451
								6.35	0.104		5.727	0.0609905
								6.36	0.108		5.73332	0.0599494
								6.37	0.1		5.73964	0.0582786
								6.37	0.102		5.74596	0.0605475
								6.38	0.106		5.75228	0.0591173
								6.39	0.102		5.7586	0.0584354
								6.4	0.104		5.76492	0.0576917
								6.4	0.108		5.77127	0.0597961
								6.41	0.0993		5.77759	0.0548215
								6.42	0.109		5.78391	0.0558896
								6.42	0.104		5.79023	0.0566917
								6.43	0.106		5.79655	0.0577566
								6.44	0.106		5.80287	0.0519939
								6.44	0.109		5.80918	0.058576
								6.45	0.101		5.8155	0.0581925
								6.46	0.103		5.82182	0.0602751
								6.46	0.0978		5.82814	0.0573245
								6.47	0.0975		5.83446	0.0565641
								6.48	0.104		5.84078	0.0580028
								6.48	0.109		5.8471	0.0585896
								6.49	0.106		5.85342	0.0559794
								6.5	0.102		5.85977	0.0563654
								6.5	0.103		5.86609	0.059975
								6.51	0.105		5.87241	0.0550542
								6.52	0.104		5.87873	0.0602523
								6.52	0.103		5.88505	0.056212
								6.53	0.103		5.89137	0.0549712
								6.54	0.101		5.89769	0.0564481
								6.54	0.105		5.904	0.05735
								6.55	0.1		5.91032	0.0538951
								6.56	0.101		5.91664	0.0538851
								6.56	0.1		5.92296	0.055808
								6.57	0.102		5.92928	0.0590209
								6.58	0.103		5.9356	0.0543803
								6.58	0.102		5.94192	0.0536799
								6.59	0.102		5.94824	0.0542261
								6.6	0.104		5.95459	0.0564634
								6.6	0.108		5.96091	0.0570332
								6.61	0.101		5.96723	0.0542236
								6.62	0.101		5.97355	0.0545408
								6.62	0.0961		5.97987	0.0564804
								6.63	0.1		5.98619	0.0541458
								6.64	0.106		5.99251	0.0552438
								6.64	0.102		5.99883	0.0545258
								6.65	0.0986		6.00514	0.0532362
								6.66	0.0998		6.01146	0.0574203
								6.66	0.105		6.01778	0.056476
								6.67	0.0963		6.0241	0.0559647
								6.68	0.104		6.03042	0.0550643
								6.68	0.105		6.03674	0.0547752
								6.69	0.103		6.04309	0.0551375
								6.7	0.105		6.04938	0.0539015
								6.7	0.104		6.05573	0.0555124
								6.71	0.0975		6.06205	0.0541242
								6.72	0.103		6.06837	0.0564341
								6.73	0.0989		6.07469	0.0539335
								6.73	0.0957		6.08101	0.0552609
								6.74	0.0922		6.08733	0.0528846
								6.75	0.101		6.09365	0.0537471
								6.75	0.101		6.09997	0.0548953
								6.76	0.1		6.10628	0.0566668
								6.77	0.0992		6.1126	0.0523199
								6.77	0.102		6.11892	0.0509882
								6.78	0.102		6.12524	0.0527669
								6.79	0.0985		6.13156	0.05169
								6.79	0.1		6.13791	0.0538128
								6.8	0.104		6.14423	0.0486799
								6.81	0.106		6.15055	0.0519502
								6.81	0.0968		6.15687	0.0534497
								6.82	0.0985		6.16319	0.0536142
								6.83	0.0985		6.16951	0.0521933
								6.83	0.0936		6.17583	0.0530227
								6.84	0.0944		6.18215	0.0508224
								6.85	0.101		6.18847	0.0521997
								6.85	0.0909		6.19479	0.0491535
								6.86	0.105		6.2011	0.0536902
								6.87	0.1		6.20742	0.0485716
								6.87	0.098		6.21374	0.0512849
								6.88	0.108		6.22006	0.0537892
								6.89	0.0996		6.22638	0.0527738
								6.89	0.0977		6.2327	0.0574723
								6.9	0.0941		6.23905	0.0531684
								6.91	0.105		6.24537	0.0505758
								6.91	0.0968		6.25169	0.0530733
								6.92	0.096		6.25801	0.055203
								6.93	0.0943		6.26433	0.050939
								6.93	0.0941		6.27065	0.0524472
								6.94	0.102		6.27697	0.0554
								6.95	0.096		6.28329	0.0545921
								6.95	0.0945		6.28961	0.0501491
								6.96	0.1		6.29593	0.0527876
								6.97	0.102		6.30224	0.0494175
								6.97	0.0911		6.30856	0.0481687
								6.98	0.102		6.31488	0.0504051
								6.99	0.0992		6.32124	0.0522671
								6.99	0.0966		6.32752	0.0479069
								7	0.0974		6.33387	0.0509021
								7.01	0.0923		6.34019	0.0486646
								7.01	0.096		6.34651	0.0496671
								7.02	0.0991		6.35283	0.0470895
								7.03	0.101		6.35915	0.0493539
								7.03	0.0896		6.36547	0.0504043
								7.04	0.095		6.37179	0.0518089
								7.05	0.0987		6.37811	0.0458218
								7.05	0.0961		6.38443	0.0503389
								7.06	0.0948		6.39075	0.0495744
								7.07	0.0987		6.39706	0.0535855
								7.08	0.0967		6.40338	0.0497834
								7.08	0.0938		6.4097	0.0502206
								7.09	0.0867		6.41602	0.0511562
								7.1	0.0969		6.42238	0.0523724
								7.1	0.0925		6.4287	0.0457895
								7.11	0.0896		6.43501	0.0486167
								7.12	0.0992		6.44133	0.0521273
								7.12	0.0928		6.44765	0.0497794
								7.13	0.0893		6.45397	0.0484941
								7.14	0.0929		6.46029	0.0495248
								7.14	0.0957		6.46661	0.0508629
								7.15	0.0962		6.47293	0.0479536
								7.16	0.1		6.47925	0.0483348
								7.16	0.0999		6.48557	0.0487497
								7.17	0.0925		6.49188	0.0462579
								7.18	0.0978		6.4982	0.0513958
								7.18	0.0976		6.50452	0.0472678
								7.19	0.0903		6.51084	0.048882
								7.2	0.0976		6.5172	0.047321
								7.2	0.0959		6.52352	0.0453284
								7.21	0.0954		6.52983	0.0474885
								7.22	0.0921		6.53615	0.0463291
								7.22	0.0941		6.54247	0.0462514
								7.23	0.0896		6.54879	0.0423117
								7.24	0.097		6.55511	0.0478285
								7.24	0.0936		6.56143	0.046543
								7.25	0.0884		6.56775	0.0472556
								7.26	0.0991		6.57407	0.0497711
								7.26	0.092		6.58039	0.0465075
								7.27	0.096		6.58671	0.0491444
								7.28	0.0971		6.59302	0.0486146
								7.28	0.0904		6.59934	0.0475419
								7.29	0.0921		6.6057	0.0455439
								7.3	0.0954		6.61202	0.0460188
								7.3	0.0966		6.61834	0.043687
								7.31	0.0906		6.62465	0.047809
								7.32	0.0944		6.63097	0.0455756
								7.32	0.0909		6.63729	0.0468356
								7.33	0.0949		6.64361	0.0445975
								7.34	0.0923		6.64993	0.0440409
								7.34	0.0879		6.65625	0.0439507
								7.35	0.0861		6.66257	0.0449447
								7.36	0.0966		6.66889	0.0492248
								7.36	0.0906		6.67521	0.0480201
								7.37	0.101		6.68153	0.0442838
								7.38	0.0901		6.68785	0.045552
								7.38	0.0858		6.69416	0.0415759
								7.39	0.0931		6.70052	0.0440872
								7.4	0.0866		6.70684	0.0461116
								7.41	0.09		6.71316	0.0438469
								7.41	0.0948		6.71948	0.0453121
								7.42	0.0963		6.72579	0.0466866
								7.43	0.1		6.73211	0.0472217
								7.43	0.0943		6.73843	0.0380242
								7.44	0.0932		6.74475	0.0439884
								7.45	0.093		6.75107	0.0456968
								7.45	0.0938		6.75739	0.0474527
								7.46	0.084		6.76371	0.0430322
								7.47	0.0876		6.77003	0.0448001
								7.47	0.0852		6.77635	0.0461384
								7.48	0.0954		6.78267	0.0408171
								7.49	0.09		6.78902	0.046778
								7.49	0.0806		6.7953	0.046734
								7.5	0.0869		6.80166	0.0463375
								7.51	0.0803		6.80798	0.0463452
								7.51	0.0861		6.8143	0.0471442
								7.52	0.0973		6.82062	0.0454705
								7.53	0.0852		6.82693	0.0435922
								7.53	0.093		6.83325	0.0427568
								7.54	0.0896		6.83957	0.043258
								7.55	0.0942		6.84589	0.0484264
								7.55	0.0837		6.85221	0.0405604
								7.56	0.079		6.85853	0.0457821
								7.57	0.0873		6.86485	0.043604
								7.57	0.0892		6.87117	0.0458677
								7.58	0.0989		6.87749	0.0423926
								7.59	0.0871		6.88384	0.0435679
								7.59	0.0859		6.89012	0.0439314
								7.6	0.0934		6.89648	0.041984
								7.61	0.0965		6.9028	0.041554
								7.61	0.0927		6.90912	0.0384211
								7.62	0.0861		6.91544	0.041641
								7.63	0.0882		6.92175	0.0475002
								7.63	0.0912		6.92807	0.0406651
								7.64	0.0898		6.93439	0.0416493
								7.65	0.0838		6.94071	0.0409842
								7.65	0.0882		6.94703	0.0444969
								7.66	0.0896		6.95335	0.0447017
								7.67	0.0854		6.95967	0.0445582
								7.67	0.0864		6.96599	0.0419142
								7.68	0.0916		6.97231	0.0378591
								7.69	0.093		6.97863	0.0387236
								7.69	0.099		6.98498	0.0383186
								7.7	0.0903		6.9913	0.0419114
								7.71	0.0814		6.99762	0.0419216
								7.71	0.0886		7.00394	0.0441662
								7.72	0.0876		7.01026	0.040762
								7.73	0.0818		7.01657	0.0406444
								7.73	0.0871		7.02289	0.0466717
								7.74	0.0848		7.02921	0.0426895
								7.75	0.0922		7.03553	0.0392992
								7.76	0.0876		7.04185	0.038775
								7.76	0.0864		7.04817	0.0392534
								7.77	0.0854		7.05449	0.0445727
								7.78	0.0787		7.06081	0.039498
								7.78	0.0845		7.06713	0.0436806
								7.79	0.0808		7.07345	0.0404735
								7.8	0.0868		7.0798	0.0395204
								7.8	0.0929		7.08612	0.0375034
								7.81	0.0844		7.09244	0.0372788
								7.82	0.0898		7.09876	0.0365734
								7.82	0.0888		7.10508	0.0359084
								7.83	0.0853		7.1114	0.0341319
								7.84	0.0875		7.11771	0.0393798
								7.84	0.0904		7.12403	0.0366698
								7.85	0.0912		7.13035	0.0382066
								7.86	0.0888		7.13667	0.0389177
								7.86	0.0911		7.14299	0.0399348
								7.87	0.0896		7.14931	0.0341259
								7.88	0.0843		7.15563	0.0391928
								7.88	0.0869		7.16195	0.040859
								7.89	0.0979		7.1683	0.0384204
								7.9	0.0962		7.17462	0.0424957
								7.9	0.0836		7.18094	0.0386165
								7.91	0.0833		7.18726	0.0405134
								7.92	0.0842		7.19358	0.0402975
								7.92	0.0851		7.1999	0.0404573
								7.93	0.0818		7.20622	0.0424773
								7.94	0.0802		7.21253	0.0375305
								7.94	0.0763		7.21885	0.036367
								7.95	0.0826		7.22517	0.0395642
								7.96	0.0764		7.23149	0.0384747
								7.96	0.0833		7.23781	0.039926
								7.97	0.0824		7.24413	0.0328786
								7.98	0.0845		7.25045	0.0385715
								7.98	0.0778		7.2568	0.0392207
								7.99	0.0753		7.26312	0.0357881
								8	0.0822		7.26944	0.0390621
								8	0.0962		7.27576	0.0346692
								8.01	0.0866		7.28208	0.0372343
								8.02	0.0835		7.2884	0.0381043
								8.02	0.0797		7.29472	0.0354695
								8.03	0.078		7.30104	0.0375267
								8.04	0.0919		7.30736	0.0351505
								8.04	0.0788		7.31367	0.038124
								8.05	0.0857		7.31999	0.0350963
								8.06	0.0806		7.32631	0.0371126
								8.06	0.0898		7.33263	0.035022
								8.07	0.0842		7.33895	0.0389723
								8.08	0.0827		7.34527	0.041411
								8.09	0.0893		7.35162	0.0352031
								8.09	0.0812		7.35791	0.0324755
								8.1	0.0784		7.36426	0.0365336
								8.11	0.0785		7.37058	0.0366788
								8.11	0.0884		7.3769	0.038313
								8.12	0.0792		7.38322	0.0333594
								8.13	0.0802		7.38954	0.0347126
								8.13	0.0852		7.39586	0.0388323
								8.14	0.084		7.40218	0.040192
								8.15	0.0895		7.4085	0.0347098
								8.15	0.0849		7.41481	0.0342055
								8.16	0.0806		7.42113	0.0345631
								8.17	0.0814		7.42745	0.041
								8.17	0.0891		7.43377	0.0334396
								8.18	0.0772		7.44009	0.0369556
								8.19	0.0849		7.44641	0.0333334
								8.19	0.0839		7.45276	0.0364268
								8.2	0.081		7.45908	0.0370909
								8.21	0.0834		7.4654	0.0343253
								8.21	0.079		7.47172	0.0351099
								8.22	0.0703		7.47804	0.0319673
								8.23	0.0827		7.48436	0.02962
								8.23	0.0776		7.49068	0.0367137
								8.24	0.0877		7.497	0.0350447
								8.25	0.078		7.50332	0.0344974
								8.25	0.0864		7.50963	0.0333638
								8.26	0.0839		7.51595	0.0336495
								8.27	0.0977		7.52227	0.0336812
								8.27	0.0784		7.52859	0.0356137
								8.28	0.0801		7.53495	0.0347547
								8.29	0.0842		7.54123	0.0343929
								8.29	0.0831		7.54758	0.0309077
								8.3	0.0862		7.5539	0.0333161
								8.31	0.0803		7.56022	0.0391115
								8.31	0.0804		7.56654	0.037163
								8.32	0.0769		7.57286	0.0348749
								8.33	0.0838		7.57918	0.0357406
								8.33	0.0891		7.5855	0.0365299
								8.34	0.0832		7.59182	0.0329865
								8.35	0.0799		7.59814	0.0289524
								8.35	0.0792		7.60445	0.03097
								8.36	0.0835		7.61077	0.035242
								8.37	0.0808		7.61709	0.037665
								8.37	0.0828		7.62341	0.0336818
								8.38	0.07		7.62973	0.032516
								8.39	0.0758		7.63609	0.0340101
								8.39	0.0773		7.6424	0.0358232
								8.4	0.0808		7.64872	0.0306613
								8.41	0.0808		7.65504	0.0347645
								8.41	0.0814		7.66136	0.0324935
								8.42	0.0772		7.66768	0.033093
								8.43	0.0802		7.674	0.0335983
								8.44	0.0778		7.68032	0.0346395
								8.44	0.0805		7.68664	0.0350425
								8.45	0.082		7.69296	0.0370138
								8.46	0.0816		7.69928	0.0323955
								8.46	0.082		7.70559	0.0285834
								8.47	0.0725		7.71191	0.0323908
								8.48	0.0721		7.71823	0.0313725
								8.48	0.0772		7.72455	0.0303582
								8.49	0.0741		7.73091	0.0338747
								8.5	0.0816		7.73722	0.0310401
								8.5	0.0655		7.74354	0.0338283
								8.51	0.0771		7.74986	0.0288655
								8.52	0.0787		7.75618	0.0352162
								8.52	0.0848		7.7625	0.0333672
								8.53	0.0793		7.76882	0.0293971
								8.54	0.0856		7.77514	0.0292075
								8.54	0.0727		7.78146	0.03235
								8.55	0.0705		7.78778	0.0299315
								8.56	0.0718		7.7941	0.0335523
								8.56	0.0786		7.80042	0.0319478
								8.57	0.069		7.80673	0.0300497
								8.58	0.0742		7.81305	0.0312807
								8.58	0.0729		7.81941	0.0357206
								8.59	0.0774		7.82573	0.0330604
								8.6	0.0758		7.83205	0.0287925
								8.6	0.0664		7.83836	0.0305357
								8.61	0.0762		7.84468	0.0313532
								8.62	0.0713		7.851	0.0327348
								8.62	0.0765		7.85732	0.0350967
								8.63	0.0752		7.86364	0.0373213
								8.64	0.0803		7.86996	0.0328496
								8.64	0.0693		7.87628	0.0313769
								8.65	0.0848		7.8826	0.0296604
								8.66	0.0838		7.88892	0.0299464
								8.66	0.0796		7.89524	0.0295412
								8.67	0.0827		7.90155	0.032067
								8.68	0.0725		7.90787	0.0354692
								8.68	0.0859		7.91423	0.0304208
								8.69	0.0689		7.92055	0.0322629
								8.7	0.083		7.92687	0.0327106
								8.7	0.0762		7.93318	0.0320918
								8.71	0.0772		7.9395	0.0324767
								8.72	0.0859		7.94582	0.0332328
								8.72	0.0785		7.95214	0.0361583
								8.73	0.0778		7.95846	0.0267554
								8.74	0.0871		7.96478	0.0276301
								8.74	0.0686		7.9711	0.034226
								8.75	0.0689		7.97742	0.0287072
								8.76	0.0785		7.98374	0.0365159
								8.76	0.0799		7.99006	0.0309306
								8.77	0.0835		7.99637	0.0284361
								8.78	0.0838		8.00273	0.0370929
								8.79	0.0828		8.00901	0.0320305
								8.79	0.074		8.01537	0.0309767
								8.8	0.0714		8.02169	0.0344355
								8.81	0.0746		8.02801	0.0327331
								8.81	0.0765		8.03432	0.0285068
								8.82	0.0728		8.04064	0.0310032
								8.83	0.0747		8.04696	0.0337104
								8.83	0.0807		8.05328	0.0269798
								8.84	0.0626		8.0596	0.02764
								8.85	0.0743		8.06592	0.0291512
								8.85	0.0636		8.07224	0.0272492
								8.86	0.0719		8.07856	0.0281672
								8.87	0.0836		8.08488	0.0351026
								8.87	0.0635		8.0912	0.0272626
								8.88	0.0838		8.09755	0.0350648
								8.89	0.0742		8.10383	0.0295192
								8.89	0.0723		8.11019	0.0352205
								8.9	0.075		8.11651	0.027358
								8.91	0.0823		8.12283	0.0347983
								8.91	0.077		8.12914	0.0295616
								8.92	0.0793		8.13546	0.0317992
								8.93	0.0804		8.14178	0.0254255
								8.93	0.0693		8.1481	0.0242192
								8.94	0.0762		8.15442	0.0278144
								8.95	0.0845		8.16074	0.0290578
								8.95	0.0705		8.16706	0.0290318
								8.96	0.074		8.17338	0.0277347
								8.97	0.0661		8.1797	0.0262531
								8.97	0.0789		8.18602	0.0282996
								8.98	0.0725		8.19233	0.0278468
								8.99	0.0758		8.19869	0.0245588
								8.99	0.0714		8.20501	0.0319051
								9	0.0646		8.21133	0.0310182
								9.01	0.0775		8.21765	0.0288598
								9.01	0.074		8.22397	0.0349482
								9.02	0.0785		8.23028	0.0329875
								9.03	0.0824		8.2366	0.029175
								9.03	0.0748		8.24292	0.0243825
								9.04	0.0855		8.24924	0.0283535
								9.05	0.0732		8.25556	0.0304061
								9.05	0.0768		8.26188	0.0290768
								9.06	0.0765		8.2682	0.0298927
								9.07	0.0721		8.27452	0.0347978
								9.07	0.0786		8.28084	0.025282
								9.08	0.0711		8.28716	0.031201
								9.09	0.0643		8.29351	0.0249531
								9.09	0.0743		8.29983	0.0291539
								9.1	0.0682		8.30615	0.0354172
								9.11	0.0854		8.31247	0.0283093
								9.12	0.081		8.31879	0.0364943
								9.12	0.0756		8.32511	0.0378063
								9.13	0.0702		8.33142	0.0273475
								9.14	0.0765		8.33774	0.0269987
								9.14	0.0786		8.34406	0.0261821
								9.15	0.0664		8.35038	0.0298243
								9.16	0.0846		8.3567	0.02928
								9.16	0.0787		8.36302	0.0284091
								9.17	0.0826		8.36934	0.0270311
								9.18	0.0752		8.37566	0.0347365
								9.18	0.081		8.38201	0.0281965
								9.19	0.0687		8.38833	0.0281636
								9.2	0.0709		8.39465	0.0344216
								9.2	0.0765		8.40097	0.0226188
								9.21	0.0869		8.40729	0.0237489
								9.22	0.0726		8.41361	0.0290688
								9.22	0.0716		8.41993	0.0278888
								9.23	0.0823		8.42624	0.0213314
								9.24	0.0761		8.43256	0.0280385
								9.24	0.0803		8.43888	0.0279858
								9.25	0.0687		8.4452	0.0295768
								9.26	0.0811		8.45152	0.032119
								9.26	0.069		8.45784	0.0299577
								9.27	0.0797		8.46416	0.0288509
								9.28	0.079		8.47048	0.0267958
								9.28	0.0823		8.47683	0.0268661
								9.29	0.0769		8.48315	0.0253544
								9.3	0.0755		8.48947	0.0260559
								9.3	0.0822		8.49579	0.0270786
								9.31	0.0721		8.50211	0.0286307
								9.32	0.0703		8.50843	0.0259611
								9.32	0.083		8.51475	0.027892
								9.33	0.0633		8.52107	0.0252507
								9.34	0.0836		8.52738	0.032629
								9.34	0.066		8.5337	0.0291954
								9.35	0.0719		8.54002	0.0273746
								9.36	0.0724		8.54634	0.0278152
								9.36	0.0754		8.55266	0.0248264
								9.37	0.0683		8.55898	0.0334031
								9.38	0.0746		8.56533	0.026698
								9.38	0.0785		8.57162	0.0295275
								9.39	0.0663		8.57797	0.0269262
								9.4	0.0745		8.58429	0.0307604
								9.4	0.0678		8.59061	0.0298076
								9.41	0.0643		8.59693	0.0260137
								9.42	0.0663		8.60325	0.0225298
								9.42	0.0635		8.60957	0.0273192
								9.43	0.0746		8.61589	0.0192954
								9.44	0.0701		8.6222	0.0256872
								9.44	0.0665		8.62852	0.0281857
								9.45	0.0621		8.63484	0.0282934
								9.46	0.0805		8.64116	0.0323992
								9.47	0.0623		8.64748	0.028798
								9.47	0.0647		8.6538	0.0273053
								9.48	0.0623		8.66015	0.0218554
								9.49	0.0774		8.66647	0.0345619
								9.49	0.0682		8.67279	0.0230525
								9.5	0.0735		8.67911	0.0304985
								9.51	0.0658		8.68543	0.0244064
								9.51	0.0634		8.69175	0.0324074
								9.52	0.0693		8.69807	0.0245554
								9.53	0.0714		8.70439	0.0311406
								9.53	0.0801		8.71071	0.0331289
								9.54	0.0747		8.71702	0.0283415
								9.55	0.0773		8.72334	0.0270789
								9.55	0.0743		8.72966	0.0311912
								9.56	0.0809		8.73598	0.0279829
								9.57	0.0649		8.7423	0.0268291
								9.57	0.0714		8.74862	0.0300493
								9.58	0.0734		8.75494	0.0260716
								9.59	0.0761		8.76129	0.0248033
								9.59	0.0779		8.76761	0.0292493
								9.6	0.0714		8.77393	0.031962
								9.61	0.0709		8.78025	0.0303362
								9.61	0.0822		8.78657	0.0253196
								9.62	0.0842		8.79289	0.02586
								9.63	0.071		8.79921	0.0261723
								9.63	0.0755		8.80553	0.025438
								9.64	0.085		8.81185	0.0218458
								9.65	0.0682		8.81816	0.0286822
								9.65	0.082		8.82448	0.0259216
								9.66	0.0804		8.8308	0.0208311
								9.67	0.0588		8.83712	0.0268098
								9.67	0.0647		8.84348	0.0304697
								9.68	0.0718		8.84976	0.0334422
								9.69	0.0688		8.85611	0.024422
								9.69	0.0771		8.86243	0.0290492
								9.7	0.0869		8.86875	0.0279053
								9.71	0.0754		8.87507	0.0167625
								9.71	0.0864		8.88139	0.0218891
								9.72	0.0891		8.88771	0.0283921
								9.73	0.0719		8.89403	0.0224512
								9.73	0.0735		8.90035	0.0272634
								9.74	0.0736		8.90667	0.0258346
								9.75	0.0832		8.91299	0.0240748
								9.75	0.0729		8.9193	0.0284836
								9.76	0.0766		8.92562	0.0296352
								9.77	0.0719		8.93194	0.0261347
								9.77	0.0722		8.9383	0.0316585
								9.78	0.0728		8.94458	0.0277673
								9.79	0.0757		8.95093	0.0238609
								9.8	0.0905		8.95725	0.0250122
								9.8	0.0584		8.96357	0.0244391
								9.81	0.066		8.96989	0.0349967
								9.82	0.0608		8.97621	0.0334214
								9.82	0.077		8.98253	0.0245767
								9.83	0.0714		8.98885	0.0210972
								9.84	0.0758		8.99517	0.0255616
								9.84	0.0625		9.00149	0.0294861
								9.85	0.0713		9.00781	0.0230855
								9.86	0.0843		9.01412	0.0248127
								9.86	0.0881		9.02044	0.0240154
								9.87	0.0623		9.02676	0.0337768
								9.88	0.0803		9.03308	0.0305213
								9.88	0.0787		9.03944	0.0323013
								9.89	0.0805		9.04575	0.0265598
								9.9	0.0717		9.05207	0.0263629
								9.9	0.067		9.05839	0.0267191
								9.91	0.0805		9.06471	0.0289946
								9.92	0.0811		9.07103	0.0245847
								9.92	0.084		9.07735	0.0297652
								9.93	0.0668		9.08367	0.025887
								9.94	0.0761		9.08999	0.0205239
								9.94	0.0629		9.09631	0.0291155
								9.95	0.0675		9.10263	0.0251338
								9.96	0.0758		9.10895	0.0279038
								9.96	0.0684		9.11526	0.0300794
								9.97	0.0854		9.12158	0.0282292
								9.98	0.0685		9.1279	0.0240287
								9.98	0.07		9.13426	0.0291325
								9.99	0.0693		9.14058	0.0301428
								10	0.0709		9.14689	0.0270844
								10	0.0704		9.15321	0.0285269
								10	0.064		9.15953	0.0289278
								10	0.0756		9.16585	0.0320417
								10	0.0836		9.17217	0.0338069
								10	0.0751		9.17849	0.0278522
								10	0.0653		9.18481	0.0349622
								10	0.0726		9.19113	0.0298592
								10.1	0.0734		9.19745	0.0306243
								10.1	0.0738		9.20377	0.023692
								10.1	0.0859		9.21008	0.0296405
								10.1	0.0726		9.21644	0.0259518
								10.1	0.0825		9.22276	0.0207988
								10.1	0.076		9.22908	0.0302074
								10.1	0.0664		9.2354	0.0264727
								10.1	0.0808		9.24171	0.0234275
								10.1	0.0809		9.24803	0.022048
								10.1	0.0668		9.25435	0.0229334
								10.1	0.0793		9.26067	0.0288811
								10.1	0.0733		9.26699	0.0355873
								10.1	0.0671		9.27331	0.0266751
								10.1	0.0745		9.27963	0.0284711
								10.1	0.0728		9.28595	0.038543
								10.2	0.0805		9.29227	0.0302284
								10.2	0.071		9.29859	0.0254617
								10.2	0.0827		9.3049	0.0283018
								10.2	0.0674		9.31122	0.0265846
								10.2	0.0731		9.31754	0.0330765
								10.2	0.0641		9.3239	0.0242483
								10.2	0.083		9.33022	0.0258533
								10.2	0.0813		9.33654	0.0336807
								10.2	0.0834		9.34285	0.0279353
								10.2	0.078		9.34917	0.0270132
								10.2	0.0758		9.35549	0.0328389
								10.2	0.0738		9.36181	0.031656
								10.2	0.0717		9.36813	0.0210454
								10.2	0.0721		9.37445	0.0299486
								10.2	0.0459		9.38077	0.0345628
								10.3	0.0833		9.38709	0.023116
								10.3	0.0777		9.39341	0.0243304
								10.3	0.0662		9.39973	0.0242203
								10.3	0.0797		9.40608	0.0329364
								10.3	0.081		9.4124	0.0242213
								10.3	0.0779		9.41872	0.0308153
								10.3	0.0675		9.42504	0.027329
								10.3	0.0707		9.43136	0.0336912
								10.3	0.0638		9.43768	0.0276714
								10.3	0.0764		9.44399	0.032459
								10.3	0.0739		9.45031	0.0277504
								10.3	0.0642		9.45663	0.0291757
								10.3	0.0758		9.46295	0.0248115
								10.3	0.082		9.46927	0.0248779
								10.3	0.0821		9.47559	0.0329913
								10.4	0.0773		9.48191	0.0272683
								10.4	0.0606		9.48823	0.0322814
								10.4	0.0857		9.49455	0.0349455
								10.4	0.0731		9.50086	0.0324727
								10.4	0.087		9.50722	0.0289561
								10.4	0.0728		9.51354	0.0254799
								10.4	0.0772		9.51986	0.0254541
								10.4	0.0758		9.52618	0.031412
								10.4	0.0779		9.5325	0.0259414
								10.4	0.0924		9.53881	0.0330049
								10.4	0.0868		9.54513	0.0346225
								10.4	0.0804		9.55145	0.0265221
								10.4	0.0829		9.55777	0.0302182
								10.4	0.0815		9.56409	0.0235715
								10.4	0.065		9.57041	0.0330318
								10.5	0.0792		9.57673	0.0296656
								10.5	0.0684		9.58305	0.0261785
								10.5	0.0711		9.58937	0.0308407
								10.5	0.0629		9.59569	0.0266898
								10.5	0.0745		9.60204	0.0260568
								10.5	0.073		9.60836	0.0308782
								10.5	0.0748		9.61468	0.0275082
								10.5	0.0614		9.621	0.0313308
								10.5	0.0887		9.62732	0.0260121
								10.5	0.0711		9.63363	0.0302888
								10.5	0.0843		9.63995	0.0270666
								10.5	0.069		9.64627	0.0253316
								10.5	0.0755		9.65259	0.0283973
								10.5	0.0741		9.65891	0.0224656
								10.5	0.0775		9.66523	0.036742
								10.6	0.0808		9.67155	0.0332388
								10.6	0.0921		9.67787	0.0242848
								10.6	0.0784		9.68419	0.0281764
								10.6	0.0781		9.69054	0.0330888
								10.6	0.0748		9.69686	0.025373
								10.6	0.0671		9.70318	0.0251335
								10.6	0.069		9.7095	0.0309068
								10.6	0.0705		9.71582	0.0307075
								10.6	0.0708		9.72214	0.0352191
								10.6	0.0666		9.72846	0.0315595
								10.6	0.0683		9.73477	0.0318977
								10.6	0.0986		9.74109	0.0296308
								10.6	0.0754		9.74741	0.0256305
								10.6	0.0607		9.75373	0.0247688
								10.7	0.0749		9.76005	0.0347054
								10.7	0.077		9.76637	0.0293351
								10.7	0.0876		9.77269	0.0255944
								10.7	0.0749		9.77901	0.0277743
								10.7	0.0683		9.78533	0.0258262
								10.7	0.0681		9.79168	0.0340421
								10.7	0.0769		9.798	0.0283911
								10.7	0.0797		9.80432	0.0321949
								10.7	0.0706		9.81064	0.0353103
								10.7	0.0644		9.81696	0.0307346
								10.7	0.076		9.82328	0.0361688
								10.7	0.0786		9.82959	0.0268271
								10.7	0.0815		9.83591	0.0269712
								10.7	0.0769		9.84223	0.0324151
								10.7	0.089		9.84855	0.0329096
								10.8	0.0797		9.85487	0.0229234
								10.8	0.0646		9.86119	0.0334041
								10.8	0.0777		9.86751	0.0279026
								10.8	0.0809		9.87386	0.0220009
								10.8	0.0751		9.88018	0.0290136
								10.8	0.0767		9.8865	0.0299124
								10.8	0.0854		9.89282	0.0336724
								10.8	0.0808		9.89914	0.0302648
								10.8	0.0657		9.90546	0.024903
								10.8	0.0879		9.91178	0.0287842
								10.8	0.0665		9.9181	0.0363815
								10.8	0.0569		9.92442	0.0380615
								10.8	0.0866		9.93073	0.0280688
								10.8	0.0786		9.93705	0.0309308
								10.8	0.0741		9.94337	0.0301304
								10.9	0.0721		9.94969	0.0270097
								10.9	0.0731		9.95601	0.0294535
								10.9	0.0833		9.96233	0.0350193
								10.9	0.0709		9.96865	0.0356102
								10.9	0.0817		9.975	0.0331785
								10.9	0.0887		9.98132	0.0322882
								10.9	0.0706		9.98764	0.0334657
								10.9	0.0643		9.99396	0.0287958
								10.9	0.0821		10.0003	0.0312852
								10.9	0.0933		10.0066	0.0348509
								10.9	0.0638		10.0129	0.0346013
								10.9	0.0732		10.0192	0.0364565
								10.9	0.0755		10.0256	0.0248966
								10.9	0.0829		10.0319	0.0365547
								10.9	0.0828		10.0382	0.0362348
								11	0.0825		10.0445	0.0339172
								11	0.0784		10.0508	0.0285386
								11	0.0707		10.0572	0.0357041
								11	0.0821		10.0635	0.034298
								11	0.0668		10.0698	0.0330453
								11	0.0731		10.0761	0.0371429
								11	0.0802		10.0825	0.0246109
								11	0.0709		10.0888	0.0272298
								11	0.0893		10.0951	0.0292556
								11	0.0789		10.1014	0.0352429
								11	0.0653		10.1077	0.0303713
								11	0.0897		10.1141	0.0261783
								11	0.0685		10.1204	0.0288137
								11	0.0923		10.1267	0.0337709
								11	0.0745		10.133	0.0305583
								11.1	0.0788		10.1393	0.0385884
								11.1	0.0638		10.1457	0.0322566
								11.1	0.0868		10.152	0.0307127
								11.1	0.0626		10.1583	0.0371664
								11.1	0.0705		10.1646	0.0342066
								11.1	0.0852		10.171	0.0331311
								11.1	0.0753		10.1773	0.0349763
								11.1	0.084		10.1836	0.0373054
								11.1	0.0755		10.1899	0.0252241
								11.1	0.0859		10.1962	0.0386602
								11.1	0.0781		10.2026	0.0255171
								11.1	0.0823		10.2089	0.0349423
								11.1	0.0951		10.2152	0.0318014
								11.1	0.0833		10.2215	0.0296931
								11.1	0.0845		10.2278	0.0363186
								11.2	0.086		10.2342	0.0272019
								11.2	0.0912		10.2405	0.0407959
								11.2	0.0758		10.2468	0.0338964
								11.2	0.0766		10.2531	0.0308682
								11.2	0.0939		10.2595	0.0359236
								11.2	0.072		10.2658	0.0393057
								11.2	0.0655		10.2721	0.0353313
								11.2	0.078		10.2784	0.0303132
								11.2	0.0772		10.2847	0.030621
								11.2	0.0768		10.2911	0.0288194
								11.2	0.0927		10.2974	0.0357932
								11.2	0.0828		10.3037	0.0372872
								11.2	0.0512		10.31	0.0339458
								11.2	0.0752		10.3163	0.0298425
								11.2	0.09		10.3227	0.0379135
								11.3	0.0763		10.329	0.0344798
								11.3	0.0757		10.3353	0.0326443
								11.3	0.0833		10.3416	0.0291757
								11.3	0.0822		10.348	0.0400426
								11.3	0.0709		10.3543	0.0275925
								11.3	0.0729		10.3606	0.0297929
								11.3	0.0674		10.3669	0.0295992
								11.3	0.0723		10.3732	0.032895
								11.3	0.0784		10.3796	0.0286688
								11.3	0.0847		10.3859	0.0341748
								11.3	0.0925		10.3922	0.0346934
								11.3	0.0622		10.3985	0.0327499
								11.3	0.0867		10.4048	0.0360152
								11.3	0.0886		10.4112	0.0310808
								11.4	0.0838		10.4175	0.0371403
								11.4	0.0761		10.4238	0.034124
								11.4	0.089		10.4301	0.0281978
								11.4	0.0791		10.4364	0.0350337
								11.4	0.0933		10.4428	0.032179
								11.4	0.0689		10.4491	0.039583
								11.4	0.0687		10.4554	0.0367617
								11.4	0.0956		10.4617	0.0358631
								11.4	0.077		10.4681	0.0318437
								11.4	0.0908		10.4744	0.0227808
								11.4	0.088		10.4807	0.0418693
								11.4	0.0872		10.487	0.0348709
								11.4	0.0845		10.4933	0.0403264
								11.4	0.0849		10.4997	0.0414346
								11.4	0.0926		10.506	0.0292276
								11.5	0.0848		10.5123	0.0411589
								11.5	0.0968		10.5186	0.0376281
								11.5	0.0854		10.525	0.0354552
								11.5	0.0621		10.5313	0.0309932
								11.5	0.0817		10.5376	0.0305271
								11.5	0.0972		10.5439	0.0262893
								11.5	0.0918		10.5502	0.0318131
								11.5	0.0832		10.5566	0.0347313
								11.5	0.0831		10.5629	0.0415527
								11.5	0.0814		10.5692	0.031152
								11.5	0.0885		10.5755	0.0337236
								11.5	0.0886		10.5818	0.0356459
								11.5	0.0715		10.5882	0.0395437
								11.5	0.0744		10.5945	0.0342425
								11.5	0.0844		10.6008	0.0338693
								11.6	0.0905		10.6071	0.0292939
								11.6	0.0761		10.6134	0.0297757
								11.6	0.084		10.6198	0.0357229
								11.6	0.0785		10.6261	0.0405875
								11.6	0.092		10.6324	0.0346696
								11.6	0.0576		10.6387	0.0329137
								11.6	0.0644		10.6451	0.0339719
								11.6	0.0609		10.6514	0.0433086
								11.6	0.09		10.6577	0.030441
								11.6	0.0665		10.664	0.0356236
								11.6	0.0781		10.6703	0.0311916
								11.6	0.0975		10.6767	0.0369296
								11.6	0.0873		10.683	0.0234628
								11.6	0.0853		10.6893	0.0362018
								11.6	0.0771		10.6956	0.0356986
								11.7	0.0886		10.7019	0.0356215
								11.7	0.0923		10.7083	0.0482882
								11.7	0.0893		10.7146	0.046054
								11.7	0.0781		10.7209	0.0386039
								11.7	0.088		10.7272	0.0372918
								11.7	0.0843		10.7336	0.0450263
								11.7	0.0813		10.7399	0.0380338
								11.7	0.077		10.7462	0.0263049
								11.7	0.0844		10.7525	0.0344345
								11.7	0.0657		10.7588	0.0435531
								11.7	0.0939		10.7652	0.0401283
								11.7	0.0711		10.7715	0.0424691
								11.7	0.0986		10.7778	0.0376003
								11.7	0.0827		10.7841	0.0348663
								11.7	0.0936		10.7904	0.0367822
								11.8	0.0937		10.7968	0.0294226
								11.8	0.0715		10.8031	0.0335725
								11.8	0.0837		10.8094	0.0393417
								11.8	0.0859		10.8157	0.0391718
								11.8	0.0608		10.8221	0.0369775
								11.8	0.101		10.8284	0.0332257
								11.8	0.0789		10.8347	0.0445778
								11.8	0.0499		10.841	0.0354305
								11.8	0.0879		10.8473	0.0387447
								11.8	0.0775		10.8537	0.0291541
								11.8	0.082		10.86	0.031045
								11.8	0.0694		10.8663	0.0358154
								11.8	0.0815		10.8726	0.0515836
								11.8	0.0741		10.8789	0.0331232
								11.8	0.0979		10.8853	0.0332476
								11.9	0.0648		10.8916	0.0413494
								11.9	0.103		10.8979	0.0314802
								11.9	0.0901		10.9042	0.0325159
								11.9	0.0806		10.9106	0.038584
								11.9	0.085		10.9169	0.0282062
								11.9	0.0774		10.9232	0.0381579
								11.9	0.111		10.9295	0.0388368
								11.9	0.0915		10.9358	0.0318047
								11.9	0.0982		10.9422	0.0395677
								11.9	0.0836		10.9485	0.0341288
								11.9	0.0667		10.9548	0.0381078
								11.9	0.0824		10.9611	0.0421138
								11.9	0.0958		10.9674	0.048389
								11.9	0.0744		10.9738	0.0366223
								11.9	0.0703		10.9801	0.0389058
								12	0.083		10.9864	0.0306221
								12	0.087		10.9927	0.0410986
								12	0.0936		10.9991	0.0388445
								12	0.101		11.0054	0.044237
								12	0.0836		11.0117	0.0235622
								12	0.0802		11.018	0.034621
								12	0.0804		11.0243	0.0397434
								12	0.0841		11.0307	0.0353448
								12	0.0918		11.037	0.0421926
								12	0.0613		11.0433	0.0425051
								12	0.0814		11.0496	0.0443055
								12	0.0957		11.0559	0.0332118
								12	0.068		11.0623	0.0414697
								12	0.0821		11.0686	0.0382012
								12.1	0.0776		11.0749	0.0382064
								12.1	0.0857		11.0812	0.0200248
								12.1	0.0834		11.0875	0.0321419
								12.1	0.0901		11.0939	0.0422028
								12.1	0.0911		11.1002	0.0333928
								12.1	0.102		11.1065	0.0389352
								12.1	0.104		11.1128	0.0357874
								12.1	0.0947		11.1192	0.0372964
								12.1	0.0863		11.1255	0.0370201
								12.1	0.0878		11.1318	0.0410819
								12.1	0.0717		11.1381	0.0353539
								12.1	0.077		11.1444	0.0362074
								12.1	0.105		11.1508	0.0335832
								12.1	0.0862		11.1571	0.0272467
								12.1	0.0789		11.1634	0.0309172
								12.2	0.09		11.1697	0.0321309
								12.2	0.0929		11.176	0.0390317
								12.2	0.0977		11.1824	0.0412777
								12.2	0.0728		11.1887	0.0361881
								12.2	0.0887		11.195	0.0363793
								12.2	0.0907		11.2014	0.0359791
								12.2	0.0908		11.2077	0.0355895
								12.2	0.105		11.214	0.0423002
								12.2	0.0754		11.2203	0.0381123
								12.2	0.0893		11.2266	0.0392914
								12.2	0.0879		11.2329	0.043357
								12.2	0.0864		11.2393	0.0402743
								12.2	0.0815		11.2456	0.0379478
								12.2	0.0833		11.2519	0.0410815
								12.2	0.0928		11.2582	0.0367939
								12.3	0.0914		11.2645	0.0311652
								12.3	0.0788		11.2709	0.0414783
								12.3	0.0863		11.2772	0.0455264
								12.3	0.0851		11.2835	0.0404784
								12.3	0.0871		11.2899	0.0381017
								12.3	0.0934		11.2962	0.0272442
								12.3	0.0806		11.3025	0.0456293
								12.3	0.0727		11.3088	0.0319954
								12.3	0.0878		11.3151	0.0351346
								12.3	0.0921		11.3214	0.0359331
								12.3	0.0977		11.3278	0.039163
								12.3	0.0833		11.3341	0.0373759
								12.3	0.0759		11.3404	0.0479791
								12.3	0.0952		11.3467	0.041945
								12.3	0.0872		11.353	0.0329065
								12.4	0.0807		11.3594	0.0353418
								12.4	0.0793		11.3657	0.0430774
								12.4	0.0888		11.372	0.0337533
								12.4	0.112		11.3784	0.0396566
								12.4	0.113		11.3847	0.0300571
								12.4	0.108		11.391	0.0379372
								12.4	0.1		11.3973	0.0385317
								12.4	0.0992		11.4036	0.0288501
								12.4	0.104		11.4099	0.0513998
								12.4	0.0834		11.4163	0.0483204
								12.4	0.0908		11.4226	0.0479422
								12.4	0.106		11.4289	0.0279537
								12.4	0.0836		11.4352	0.0541455
								12.4	0.105		11.4415	0.0316019
								12.4	0.0857		11.4479	0.0363186
								12.5	0.0833		11.4542	0.0347305
								12.5	0.0968		11.4605	0.0477223
								12.5	0.106		11.4669	0.0420032
								12.5	0.0811		11.4732	0.0332226
								12.5	0.101		11.4795	0.044838
								12.5	0.076		11.4858	0.0457823
								12.5	0.0891		11.4921	0.0316579
								12.5	0.102		11.4985	0.044586
								12.5	0.0843		11.5048	0.0425894
								12.5	0.115		11.5111	0.0460379
								12.5	0.0953		11.5174	0.037425
								12.5	0.0723		11.5237	0.0356983
								12.5	0.0995		11.53	0.0389049
								12.5	0.0837		11.5364	0.0302273
								12.5	0.107		11.5427	0.0354773
								12.6	0.0955		11.549	0.0425779
								12.6	0.115		11.5553	0.0318433
								12.6	0.0936		11.5617	0.0291868
								12.6	0.0856		11.568	0.0424322
								12.6	0.103		11.5743	0.0383242
								12.6	0.103		11.5806	0.0383688
								12.6	0.0791		11.587	0.0316857
								12.6	0.0847		11.5933	0.0460458
								12.6	0.0784		11.5996	0.0381763
								12.6	0.088		11.6059	0.0422385
								12.6	0.0779		11.6122	0.0414974
								12.6	0.0868		11.6185	0.0397663
								12.6	0.1		11.6249	0.0427053
								12.6	0.108		11.6312	0.0331379
								12.6	0.1		11.6375	0.0298379
								12.7	0.106		11.6438	0.0467864
								12.7	0.0886		11.6502	0.0341959
								12.7	0.0878		11.6565	0.0542481
								12.7	0.0869		11.6628	0.0435288
								12.7	0.0922		11.6691	0.031077
								12.7	0.103		11.6755	0.0533698
								12.7	0.0866		11.6818	0.0349216
								12.7	0.0944		11.6881	0.033937
								12.7	0.116		11.6944	0.0371359
								12.7	0.0729		11.7007	0.0455712
								12.7	0.0906		11.707	0.0324937
								12.7	0.0994		11.7134	0.045082
								12.7	0.0838		11.7197	0.0484813
								12.7	0.0957		11.726	0.0519141
								12.8	0.0927		11.7323	0.0331871
								12.8	0.113		11.7386	0.0511411
								12.8	0.102		11.745	0.0269495
								12.8	0.0871		11.7513	0.0407612
								12.8	0.12		11.7576	0.0505984
								12.8	0.0849		11.764	0.0436141
								12.8	0.084		11.7703	0.0458618
								12.8	0.109		11.7766	0.0315721
								12.8	0.0628		11.7829	0.047408
								12.8	0.0892		11.7892	0.0434212
								12.8	0.0986		11.7955	0.0348192
								12.8	0.094		11.8019	0.04532
								12.8	0.108		11.8082	0.0522897
								12.8	0.0943		11.8145	0.0325878
								12.8	0.0661		11.8208	0.0278634
								12.9	0.0991		11.8271	0.0455724
								12.9	0.0906		11.8335	0.0346989
								12.9	0.0963		11.8398	0.036905
								12.9	0.0741		11.8461	0.042308
								12.9	0.116		11.8525	0.0408236
								12.9	0.0793		11.8588	0.0541038
								12.9	0.0711		11.8651	0.0486342
								12.9	0.1		11.8714	0.0648782
								12.9	0.0816		11.8777	0.0346519
								12.9	0.0916		11.8841	0.0429771
								12.9	0.102		11.8904	0.0466597
								12.9	0.0841		11.8967	0.047665
								12.9	0.0672		11.903	0.0343068
								12.9	0.109		11.9093	0.0334521
								12.9	0.099		11.9156	0.0436706
								13	0.0815		11.922	0.0376247
								13	0.102		11.9283	0.0544526
								13	0.0889		11.9346	0.0540481
								13	0.0916		11.941	0.0426999
								13	0.118		11.9473	0.0451491
								13	0.101		11.9536	0.0472636
								13	0.0931		11.9599	0.0469031
								13	0.0906		11.9662	0.0501319
								13	0.0913		11.9726	0.0570673
								13	0.106		11.9789	0.0404755
								13	0.105		11.9852	0.0310668
								13	0.121		11.9915	0.0477293
								13	0.112		11.9978	0.0441091
								13	0.0975		12.0041	0.0611963
								13	0.0975		12.0105	0.042617
								13.1	0.0729		12.0168	0.0347444
								13.1	0.115		12.0231	0.035975
								13.1	0.11		12.0295	0.0589627
								13.1	0.105		12.0358	0.0406589
								13.1	0.103		12.0421	0.0424134
								13.1	0.117		12.0484	0.0449221
								13.1	0.118		12.0547	0.0342779
								13.1	0.0885		12.0611	0.0369951
								13.1	0.106		12.0674	0.0457812
								13.1	0.0895		12.0737	0.0359046
								13.1	0.0999		12.08	0.032449
								13.1	0.122		12.0863	0.0585498
								13.1	0.0759		12.0926	0.0419262
								13.1	0.0901		12.099	0.042537
								13.1	0.134		12.1053	0.0427976
								13.2	0.0977		12.1116	0.0481374
								13.2	0.0925		12.118	0.0352826
								13.2	0.106		12.1243	0.0499798
								13.2	0.0921		12.1306	0.05976
								13.2	0.108		12.1369	0.0329058
								13.2	0.0856		12.1432	0.0505535
								13.2	0.091		12.1496	0.0381156
								13.2	0.108		12.1559	0.0507154
								13.2	0.0975		12.1622	0.0460069
								13.2	0.0894		12.1685	0.0465111
								13.2	0.121		12.1748	0.0445255
								13.2	0.0959		12.1812	0.0459321
								13.2	0.0913		12.1875	0.0421668
								13.2	0.103		12.1938	0.0438708
								13.2	0.0972		12.2001	0.046847
								13.3	0.0576		12.2065	0.0482969
								13.3	0.1		12.2127	0.0517637
								13.3	0.114		12.2191	0.0489509
								13.3	0.0854		12.2254	0.0469555
								13.3	0.125		12.2317	0.0512681
								13.3	0.0791		12.2381	0.0441947
								13.3	0.0921		12.2444	0.0519392
								13.3	0.0949		12.2507	0.049441
								13.3	0.0863		12.257	0.0363095
								13.3	0.113		12.2633	0.0452982
								13.3	0.1		12.2697	0.0449533
								13.3	0.091		12.276	0.0440532
								13.3	0.102		12.2823	0.043401
								13.3	0.1		12.2886	0.054367
								13.3	0.0959		12.2949	0.0481658
								13.4	0.0991		12.3013	0.0354268
								13.4	0.114		12.3076	0.0431154
								13.4	0.0859		12.3139	0.0397496
								13.4	0.102		12.3202	0.0399139
								13.4	0.109		12.3266	0.0412964
								13.4	0.082		12.3329	0.0504643
								13.4	0.0899		12.3392	0.048778
								13.4	0.0953		12.3455	0.0607131
								13.4	0.093		12.3518	0.0483373
								13.4	0.103		12.3582	0.0512514
								13.4	0.113		12.3645	0.0496873
								13.4	0.0889		12.3708	0.0498092
								13.4	0.0796		12.3771	0.028936
								13.4	0.112		12.3834	0.043435
								13.5	0.121		12.3897	0.0346107
								13.5	0.102		12.3961	0.0345427
								13.5	0.106		12.4024	0.0442886
								13.5	0.123		12.4087	0.0523166
								13.5	0.099		12.4151	0.0380441
								13.5	0.122		12.4214	0.0435738
								13.5	0.0794		12.4277	0.02865
								13.5	0.0909		12.434	0.0462729
								13.5	0.115		12.4403	0.0332093
								13.5	0.113		12.4467	0.0462324
								13.5	0.106		12.453	0.0537101
								13.5	0.0935		12.4593	0.040409
								13.5	0.116		12.4656	0.0424301
								13.5	0.114		12.4719	0.0326154
								13.5	0.113		12.4782	0.0355251
								13.6	0.13		12.4846	0.049909
								13.6	0.12		12.4909	0.0359633
								13.6	0.0969		12.4972	0.0470783
								13.6	0.085		12.5036	0.048999
								13.6	0.107		12.5099	0.0556923
								13.6	0.105		12.5162	0.0483516
								13.6	0.101		12.5225	0.0593685
								13.6	0.111		12.5288	0.0384653
								13.6	0.0969		12.5352	0.0441174
								13.6	0.107		12.5415	0.0399098
								13.6	0.136		12.5478	0.0502245
								13.6	0.0983		12.5541	0.0379987
								13.6	0.114		12.5604	0.0746429
								13.6	0.0931		12.5668	0.0386227
								13.6	0.102		12.5731	0.0306341
								13.7	0.0965		12.5794	0.0325029
								13.7	0.103		12.5857	0.0476778
								13.7	0.123		12.5921	0.0537073
								13.7	0.0369		12.5984	0.0419497
								13.7	0.129		12.6047	0.0563548
								13.7	0.08		12.611	0.0397264
								13.7	0.0902		12.6173	0.0565064
								13.7	0.0844		12.6237	0.0234259
								13.7	0.107		12.63	0.0404698
								13.7	0.0924		12.6363	0.0485257
								13.7	0.115		12.6426	0.0337587
								13.7	0.112		12.6489	0.0461053
								13.7	0.114		12.6553	0.0656445
								13.7	0.367		12.6616	0.0438221
								13.7	0.0905		12.6679	0.034473
								13.8	0.0722		12.6742	0.06688
								13.8	0.116		12.6805	0.0382853
								13.8	0.0529		12.6869	0.0297545
								13.8	0.0945		12.6932	0.0215277
								13.8	0.132		12.6995	0.0347446
								13.8	0.151		12.7058	0.0253269
								13.8	0.0961		12.7122	0.0522008
								13.8	0.135		12.7185	0.048086
								13.8	0.121		12.7248	0.0540518
								13.8	0.123		12.7311	0.0597182
								13.8	0.0897		12.7374	0.0501496
								13.8	0.1		12.7438	0.039622
								13.8	0.0899		12.7501	0.0379204
								13.8	0.11		12.7564	0.0359931
								13.8	0.174
								13.9	0.117
								13.9	0.108
								13.9	0.0958
								13.9	0.0982
								13.9	0.0959
								13.9	0.12
								13.9	0.0855
								13.9	0.0942
								13.9	0.108
								13.9	0.121
								13.9	0.0986
								13.9	0.132
								13.9	0.135
								13.9	0.115
								13.9	0.106
								14	0.115
								14	0.0982
								14	0.11
								14	0.105
								14	0.155
								14	0.131
								14	0.104
								14	0.106
								14	0.0968
								14	0.077
[truncated: 23 more rows]

## Sheet: Figure 3
Panel b														Panel f
NS-Tir						SBB-Tir
s	I(s)	error	Back_calculated I(s)	Residuals		s	I(s)	error	Back_calculated I(s)	Residuals				Residue	ɑ	β
0.00782976	0.0411358	0.000685073	0.0423263	-1.73779		0.0181917	12.1582	0.151313	12.1463	0.0783145				60	0	0
0.00800783	0.0420218	0.000646156	0.0422771	-0.395075		0.0187064	12.0881	0.152729	12.122	-0.221962				61	0.047	-0.082
0.0081859	0.0421977	0.0006115	0.0422222	-0.04		0.019221	12.1733	0.140938	12.0971	0.540309				62	0.013	-0.041
0.00836396	0.0424976	0.000598989	0.0421672	0.551529		0.0197357	12.1583	0.137553	12.0716	0.630084				63	0.013	-0.048
0.00854203	0.0420617	0.000561167	0.0421123	-0.0902049		0.0202503	12.137	0.134428	12.0455	0.680364				64	0.042	-0.045
0.0087201	0.041162	0.000546222	0.0420574	-1.63926		0.020765	12.269	0.132483	12.0189	1.88809				65	0.031	-0.05
0.00889816	0.0423736	0.000540337	0.0420025	0.686849		0.0212796	11.8403	0.132424	11.9916	-1.14232				66	0.01	-0.046
0.00907623	0.042216	0.00051002	0.0419451	0.531175		0.0217943	12.0336	0.124834	11.9638	0.559463				67	0.012	-0.028
0.0092543	0.0416388	0.000501229	0.0418844	-0.490016		0.022309	12.0005	0.120415	11.9353	0.541544				68	0.01	-0.026
0.00943237	0.0413791	0.000491954	0.0418237	-0.903804		0.0228236	11.8539	0.122694	11.9064	-0.427649				69	0.017	-0.043
0.00961044	0.0414305	0.000458766	0.0417631	-0.724879		0.0233383	12.0499	0.116886	11.8767	1.48144				70	0.019	-0.052
0.0097885	0.0415496	0.000460204	0.0417024	-0.331961		0.0238529	11.9412	0.11413	11.8467	0.82774				71	0.012	-0.037
0.00996657	0.0411466	0.000446212	0.0416417	-1.10954		0.0243676	11.8635	0.112094	11.816	0.424019				72	0.009	-0.031
0.0101446	0.0411568	0.000431662	0.0415765	-0.972335		0.0248822	11.582	0.109761	11.7849	-1.84856				73	0.022	-0.03
0.0103227	0.0413064	0.000426261	0.0415103	-0.478345		0.0253969	11.871	0.107658	11.753	1.09578				74	0.063	-0.05
0.0105008	0.0408042	0.000408991	0.0414441	-1.56456		0.0259115	11.8127	0.107198	11.7209	0.856079				75	0.181	-0.07
0.0106788	0.0411481	0.000391103	0.0413779	-0.587518		0.0264262	11.8434	0.102991	11.688	1.50906				76	0.127	-0.057
0.0108569	0.0409306	0.000390147	0.0413117	-0.976734		0.0269409	11.7077	0.101078	11.6549	0.522765				77	0.17	-0.049
0.011035	0.0415837	0.000374147	0.0412444	0.906836		0.0274555	11.7492	0.100889	11.6209	1.27209				78	0.11	-0.039
0.011213	0.0405333	0.000369098	0.0411729	-1.73287		0.0279702	11.6035	0.0981094	11.5868	0.170626				79	0.055	-0.031
0.0113911	0.0407717	0.000368495	0.0411014	-0.894693		0.0284848	11.4403	0.0969628	11.5517	-1.14931				80	0.027	-0.042
0.0115692	0.04105	0.000351639	0.0410299	0.0572178		0.0289995	11.739	0.0972523	11.5167	2.28612				81	0.027	-0.04
0.0117473	0.0404748	0.000351718	0.0409584	-1.37491		0.0295141	11.6159	0.0975107	11.4807	1.38682				82	0.036	-0.039
0.0119253	0.0410786	0.000334725	0.0408869	0.572799		0.0300288	11.5807	0.0974687	11.4446	1.39624				83	0.034	-0.059
0.0121034	0.0403783	0.000330443	0.0408124	-1.31378		0.0305435	11.3778	0.0977932	11.4077	-0.305338				84	0.036	-0.094
0.0122814	0.0405221	0.000328261	0.0407359	-0.65125		0.0310581	11.3012	0.0967143	11.3706	-0.717681				85	0.032	-0.219
0.0124595	0.0403076	0.000320952	0.0406593	-1.0959		0.0315728	11.4151	0.0970206	11.3328	0.84848				86	0.052	-0.237
0.0126376	0.0402161	0.000312864	0.0405828	-1.17198		0.0320874	11.2926	0.0970456	11.2948	-0.0226698				87	0.018	-0.191
0.0128156	0.0413589	0.000317464	0.0405062	2.68591		0.0326021	11.2706	0.0954447	11.2561	0.151711				88	0.001	-0.132
0.0129937	0.040388	0.000296042	0.0404297	-0.140757		0.0331168	11.0651	0.0964736	11.2172	-1.57712				89	0.299	-0.302
0.0131718	0.0396006	0.000299844	0.0403485	-2.49433		0.0336314	11.1394	0.0947964	11.1777	-0.404446				90	0.321	-0.519
0.0133499	0.0405239	0.000294978	0.0402672	0.870268		0.0341461	11.3085	0.0941229	11.138	1.81136				91	0.246	-0.658
0.0135279	0.0402283	0.000287193	0.0401859	0.147775		0.0346607	10.9749	0.09518	11.0977	-1.29019				92	0.15	-0.702
0.013706	0.0398621	0.000287862	0.0401045	-0.842209		0.0351754	11.1239	0.092425	11.0571	0.722315				93	0.101	-0.05
0.0138841	0.0401884	0.000282905	0.0400232	0.583906		0.03569	10.8981	0.0907178	11.0161	-1.30041				94	0.063	-0.02
0.0140621	0.039902	0.000274146	0.0399403	-0.13978		0.0362047	10.9421	0.0881569	10.9747	-0.369795				95	0.026	-0.029
0.0142402	0.0399279	0.000276008	0.0398545	0.265971		0.0367193	10.8703	0.086019	10.9329	-0.72763				96	0.055	-0.423
0.0144183	0.039215	0.000262552	0.0397687	-2.1088		0.037234	10.7866	0.0856345	10.8908	-1.21633				97	0.112	-0.254
0.0145963	0.0400848	0.000263181	0.0396828	1.52728		0.0377487	10.6664	0.0860875	10.8482	-2.11227				98	0.239	-0.257
0.0147744	0.0397791	0.000263567	0.039597	0.69083		0.0382633	10.8255	0.082785	10.8054	0.24316				99	0.512	-0.169
0.0149525	0.0397039	0.000254321	0.0395112	0.757704		0.038778	10.7391	0.0831118	10.7622	-0.277578				100	0.591	-0.2
0.0151305	0.0392059	0.000256672	0.0394222	-0.842827		0.0392926	10.7797	0.0810373	10.7186	0.753974				101	0.349	-0.41
0.0153086	0.0390133	0.000247995	0.0393321	-1.28563		0.0398073	10.6038	0.080121	10.6747	-0.885536				102	0.323	-0.397
0.0154867	0.0390978	0.000240584	0.039242	-0.599458		0.0403219	10.6812	0.079465	10.6305	0.637891				103	0.867	-0.005
0.0156647	0.0389834	0.000242313	0.0391519	-0.695423		0.0408366	10.6465	0.0777549	10.586	0.7777				104	0.867	-0.012
0.0158428	0.0391957	0.00023963	0.0390618	0.558778		0.0413513	10.6574	0.0774004	10.5412	1.50193				105	0.596	-0.018
0.0160209	0.0391569	0.000233324	0.0389712	0.795718		0.0418659	10.5469	0.0771127	10.4961	0.658906				106	0.09	-0.021
0.0161989	0.0385761	0.000235029	0.0388772	-1.2812		0.0423806	10.4751	0.0763887	10.4506	0.320728				107	0.039	-0.151
0.016377	0.0391703	0.000224033	0.0387832	1.72787		0.0428952	10.4732	0.075103	10.405	0.908486				108	0	-0.502
0.0165551	0.0383485	0.000222025	0.0386892	-1.53447		0.0434099	10.3043	0.0746645	10.3589	-0.731405				109	0	-0.631
0.0167331	0.0384211	0.000220548	0.0385952	-0.789261		0.0439245	10.3685	0.0747934	10.3127	0.745387				110	0	-0.706
0.0169112	0.0384843	0.000212447	0.0385012	-0.079361		0.0444392	10.1465	0.0732504	10.2661	-1.63344				111	0	-0.951
0.0170893	0.0384461	0.000214558	0.0384053	0.189972		0.0449539	10.1992	0.0728115	10.2195	-0.278527				112	0.004	-0.983
0.0172674	0.0380752	0.000210005	0.0383077	-1.10721		0.0454685	10.1527	0.0726096	10.1723	-0.270488				113	0.013	-0.964
0.0174454	0.038361	0.000203037	0.0382101	0.743214		0.0459832	10.0829	0.0720003	10.1252	-0.587081				114	0.019	-0.863
0.0176235	0.0384174	0.000199854	0.0381125	1.52571		0.0464978	9.9077	0.0714964	10.0776	-2.37578				115	0.012	-0.347
0.0178015	0.0381903	0.000194471	0.0380149	0.90214		0.0470125	9.97357	0.0734704	10.0299	-0.766976				116	0.036	-0.084
0.0179796	0.0375197	0.000193054	0.0379172	-2.05922		0.0475271	9.90956	0.0744644	9.98187	-0.971122				117	0.031	-0.03
0.0181577	0.0376477	0.000192681	0.0378167	-0.877097		0.0480418	9.96509	0.0729891	9.9338	0.428735				118	0.021	-0.025
0.0183358	0.0378434	0.000189957	0.0377158	0.671836		0.0485565	9.73605	0.0723847	9.88536	-2.06273				119	0.009	-0.036
0.0185138	0.0379637	0.000189383	0.0376149	1.84198		0.0490711	9.93742	0.072833	9.83687	1.3805				120	0.035	-0.296
0.0186919	0.0378709	0.000186532	0.0375139	1.91367		0.0495858	9.76218	0.0727598	9.78807	-0.355897				121	0	-0.895
0.01887	0.0373233	0.000183164	0.037413	-0.489834		0.0501004	9.71012	0.0725717	9.73921	-0.400845				122	0.007	-0.99
0.019048	0.0374197	0.000182286	0.0373113	0.59467		0.0506151	9.64813	0.0726485	9.69008	-0.577383				123	0.004	-0.957
0.0192261	0.0372289	0.000181455	0.0372074	0.118487		0.0511297	9.61594	0.0733433	9.64086	-0.339827				124	0.005	-0.933
0.0194042	0.037079	0.000179226	0.0371035	-0.136643		0.0516444	9.68533	0.0722767	9.59142	1.29931				125	0.016	-0.851
0.0195822	0.0370798	0.000180822	0.0369996	0.443585		0.0521591	9.55233	0.0721124	9.54189	0.144774				126	0.025	-0.767
0.0197603	0.0373565	0.000175588	0.0368957	2.62438		0.0526737	9.35669	0.0720137	9.49217	-1.88125				127	0.004	-0.139
0.0199384	0.0370975	0.0001748	0.0367918	1.74897		0.0531884	9.34983	0.0727423	9.44235	-1.27187				128	0.034	-0.083
0.0201164	0.0369448	0.000174752	0.0366861	1.48021		0.053703	9.30923	0.0699288	9.39237	-1.18892				129	0	-0.539
0.0202945	0.0365772	0.000172392	0.0365795	-0.0135737		0.0542177	9.36008	0.0690431	9.3423	0.257578				130	0	-0.851
0.0204726	0.0363929	0.000171064	0.036473	-0.468012		0.0547323	9.32212	0.0689092	9.29209	0.43582				131	0	-0.882
0.0206506	0.0363125	0.000170701	0.0363664	-0.31564		0.055247	9.15832	0.0676131	9.24178	-1.23442				132	0.004	-0.961
0.0208287	0.0365411	0.00016598	0.0362598	1.69484		0.0557617	9.08685	0.0670239	9.19137	-1.55949				133	0.011	-0.939
0.0210068	0.0363035	0.000168397	0.0361531	0.893009		0.0562763	9.15221	0.0668528	9.14087	0.169671				134	0.009	-0.794
0.0211848	0.0360379	0.000165228	0.0360442	-0.0379476		0.056791	9.09529	0.0654731	9.09028	0.0765047				135	0.007	-0.143
0.0213629	0.0360725	0.000164613	0.0359352	0.833956		0.0573056	9.01958	0.0650984	9.0396	-0.307581				136	0.142	-0.019
0.021541	0.0360396	0.000164989	0.0358263	1.293		0.0578203	9.05448	0.0648667	8.98886	1.01157				137	0.93	-0.004
0.021719	0.0359506	0.000162352	0.0357173	1.43688		0.0583349	8.95396	0.0638279	8.93804	0.249436				138	0.957	-0.012
0.0218971	0.0359166	0.000160876	0.0356084	1.91595		0.0588496	8.9381	0.0637354	8.88717	0.799085				139	0.991	0
0.0220752	0.0357866	0.000161615	0.0354985	1.78232		0.0593643	8.73322	0.0637814	8.83623	-1.61502				140	0.942	0
0.0222532	0.0356387	0.000158138	0.0353875	1.58823		0.0598789	8.80351	0.0625469	8.78525	0.291861				141	0.854	0
0.0224313	0.0354559	0.000158967	0.0352765	1.12835		0.0603936	8.73355	0.0625835	8.7342	-0.010466				142	0.943	0
0.0226094	0.0348778	0.000158121	0.0351655	-1.81962		0.0609082	8.6491	0.0622872	8.68313	-0.546356				143	0.972	0
0.0227874	0.0352432	0.000155045	0.0350545	1.217		0.0614229	8.67356	0.0618806	8.63201	0.671422				144	0.981	0
0.0229655	0.0348609	0.000156832	0.0349435	-0.526678		0.0619375	8.57144	0.0614687	8.58088	-0.153574				145	0.909	-0.002
0.0231436	0.0349107	0.000153658	0.0348311	0.518229		0.0624522	8.39735	0.0609421	8.52972	-2.17203				146	0.562	0
0.0233216	0.0348656	0.000152793	0.0347183	0.963984		0.0629669	8.49347	0.0604316	8.47855	0.246858				147	0.099	-0.004
0.0234997	0.034769	0.000153635	0.0346055	1.06395		0.0634815	8.31805	0.0603588	8.42737	-1.8112				148	0.023	-0.039
0.0236778	0.0344967	0.000151268	0.0344928	0.0259143		0.0639962	8.35909	0.0623656	8.37619	-0.274206				149	0.121	-0.035
0.0238559	0.0341839	0.000150149	0.03438	-1.3061		0.0645108	8.30114	0.0598678	8.32502	-0.398845				150	0.343	-0.071
0.0240339	0.0342175	0.000151391	0.034267	-0.32677		0.0650255	8.18011	0.059045	8.27385	-1.58753				151	0.219	-0.037
0.024212	0.0342911	0.000148398	0.0341527	0.932358		0.0655401	8.23888	0.0589484	8.2227	0.27446				152	0.08	-0.018
0.02439	0.0340583	0.000148107	0.0340385	0.13362		0.0660548	8.17022	0.0588609	8.17156	-0.0227825				153	0.048	-0.205
0.0245681	0.0341923	0.000148072	0.0339243	1.81007		0.0665695	8.16643	0.0596744	8.12046	0.770263				154	0	-0.866
0.0247462	0.0337253	0.000145461	0.0338101	-0.582699		0.0670841	8.11844	0.060736	8.06938	0.807775				155	0.002	-0.91
0.0249243	0.0335202	0.000146995	0.0336958	-1.1948		0.0675988	7.98763	0.059964	8.01835	-0.512307				156	0.044	-0.83
0.0251023	0.0337998	0.000146472	0.0335809	1.49428		0.0681134	7.9361	0.0599625	7.96734	-0.520992				157	0.003	-0.751
0.0252804	0.0338415	0.000144988	0.0334655	2.59304		0.0686281	7.71034	0.0603776	7.9164	-3.41279				158	0	-0.378
0.0254585	0.0335052	0.000144137	0.0333501	1.07578		0.0691427	8.02281	0.0590668	7.86548	2.66354				159	0.015	-0.019
0.0256365	0.0330557	0.000141644	0.0332348	-1.26408		0.0696574	7.8592	0.0579088	7.81465	0.769382				160	0.022	-0.052
0.0258146	0.0329982	0.000141101	0.0331193	-0.858605		0.070172	7.66448	0.058185	7.76385	-1.70781				161	0.026	-0.052
0.0259927	0.0326129	0.00014221	0.033004	-2.74988		0.0706867	7.60949	0.0570155	7.71313	-1.81779				162	0.012	-0.055
0.0261707	0.0327643	0.000139278	0.0328877	-0.88607		0.0712014	7.65405	0.0575691	7.66247	-0.146276				163	0.011	-0.041
0.0263488	0.0326315	0.000139471	0.0327714	-1.00322		0.071716	7.66182	0.0567568	7.6119	0.879613				164	0.005	-0.024
0.0265269	0.0327215	0.000139799	0.0326551	0.474682		0.0722307	7.55156	0.0560066	7.56139	-0.175515				165	0.015	-0.041
0.0267049	0.0325681	0.000137103	0.0325389	0.213343		0.0727453	7.60703	0.0555863	7.51097	1.72812				166	0.075	-0.195
0.026883	0.0326397	0.000137637	0.0324226	1.57763		0.07326	7.46108	0.055535	7.46064	0.00797695				167	0.077	-0.657
0.0270611	0.0322095	0.000136517	0.0323061	-0.707384		0.0737746	7.31675	0.0550659	7.41039	-1.70051				168	0	-0.904
0.0272391	0.0320966	0.000135667	0.0321892	-0.682259		0.0742893	7.31019	0.0551149	7.36025	-0.908248				169	0.007	-0.886
0.0274172	0.0324313	0.00013687	0.0320723	2.62322		0.074804	7.37917	0.0547371	7.31019	1.26024				170	0.053	-0.603
0.0275953	0.0321057	0.000134883	0.0319554	1.1146		0.0753186	7.2928	0.0538174	7.26025	0.604897				171	0.025	-0.096
0.0277733	0.0318732	0.00013369	0.0318384	0.25993		0.0758333	7.17446	0.0538118	7.21038	-0.667437				172	0.003	-0.025
0.0279514	0.0319028	0.000134493	0.0317216	1.34765		0.0763479	7.14927	0.0540194	7.16065	-0.210702				173	0.083	-0.036
0.0281295	0.0319162	0.000131782	0.0316044	2.3661		0.0768626	7.02141	0.0533792	7.111	-1.67833				174	0.314	-0.063
0.0283075	0.0314265	0.000132718	0.0314871	-0.456833		0.0773772	7.03981	0.0534099	7.06151	-0.406385				175	0.441	-0.046
0.0284856	0.0314489	0.000132976	0.0313699	0.594318		0.0778919	7.0262	0.0536696	7.01209	0.262868				176	0.338	-0.028
0.0286637	0.031237	0.00013042	0.0312526	-0.11969		0.0784066	6.95483	0.0534308	6.96286	-0.150325				177	0.449	-0.04
0.0288417	0.0310772	0.000130962	0.0311353	-0.444022		0.0789212	7.00424	0.0527786	6.91368	1.71577				178	0.209	-0.015
0.0290198	0.0308521	0.000130142	0.0310181	-1.27538		0.0794359	6.88546	0.0524626	6.86472	0.395272				179	0.107	-0.012
0.0291979	0.0310644	0.000128312	0.0309007	1.27564		0.0799505	6.79923	0.0519803	6.8158	-0.318794				180	0.237	-0.056
0.029376	0.0308537	0.000129148	0.0307834	0.544646		0.0804652	6.81884	0.0522067	6.76712	0.99062				181	0.293	-0.111
0.029554	0.0307942	0.000128663	0.030666	0.996401		0.0809799	6.73016	0.0527987	6.71847	0.221407				182	0.243	-0.076
0.0297321	0.0306681	0.000127483	0.0305486	0.937066		0.0814945	6.6228	0.0509709	6.67009	-0.927706				183	0.288	-0.059
0.0299101	0.0303209	0.000127897	0.0304313	-0.863038		0.0820092	6.64819	0.0516212	6.62172	0.512793				184	0.092	-0.038
0.0300882	0.0305109	0.000125647	0.0303139	1.56749		0.0825238	6.63205	0.0509994	6.57364	1.14533				185	0.025	-0.039
0.0302663	0.0301453	0.000126648	0.0301967	-0.405612		0.0830385	6.52879	0.0503206	6.52558	0.0638108				186	0.009	-0.035
0.0304443	0.0302098	0.000126472	0.0300794	1.03114		0.0835531	6.55738	0.0502149	6.4778	1.58479				187	0.012	-0.038
0.0306224	0.0300642	0.000123621	0.0299621	0.825831		0.0840678	6.35824	0.0500488	6.43006	-1.43504				188	0.02	-0.048
0.0308005	0.0297068	0.000125465	0.0298448	-1.10015		0.0845825	6.35346	0.0498134	6.38259	-0.584863				189	0.022	-0.036
0.0309786	0.029726	0.000123433	0.0297275	-0.0125574		0.0850971	6.27939	0.04968	6.33519	-1.12313				190	0.019	-0.039
0.0311566	0.029898	0.000122214	0.0296106	2.35169		0.0856118	6.31007	0.0496293	6.28804	0.443851				191	0.037	-0.035
0.0313347	0.0294727	0.00012327	0.0294937	-0.170114		0.0861264	6.2294	0.0494188	6.24098	-0.234304				192	0.02	-0.039
0.0315128	0.0292318	0.000121636	0.0293768	-1.19167		0.0866411	6.23849	0.0495315	6.19416	0.894946				193	0.012	-0.048
0.0316908	0.0291563	0.000120925	0.0292598	-0.856151		0.0871557	6.18973	0.0492848	6.14745	0.857871				194	0.009	-0.055
0.0318689	0.029261	0.00012203	0.0291429	0.967713		0.0876704	6.13307	0.0491494	6.10097	0.653029				195	0.019	-0.046
0.032047	0.0288867	0.000119412	0.0290261	-1.16772		0.0881851	6.06212	0.0489029	6.05462	0.153304				196	0.035	-0.04
0.032225	0.02884	0.0001201	0.0289098	-0.581182		0.0886997	5.94426	0.0483564	6.0085	-1.32839				197	0.062	-0.05
0.0324031	0.0285393	0.000119498	0.0287935	-2.1269		0.0892144	5.89544	0.0512011	5.96251	-1.31001				198	0.064	-0.04
0.0325812	0.0285404	0.000118058	0.0286771	-1.15807		0.089729	5.95301	0.0500302	5.91674	0.724962				199	0.042	-0.038
0.0327592	0.0285176	0.000118433	0.0285608	-0.364594		0.0902437	5.84885	0.0485397	5.87113	-0.459088				200	0.036	-0.046
0.0329373	0.0283259	0.000118243	0.0284444	-1.00251		0.0907583	5.82486	0.047934	5.82571	-0.0178162				201	0.031	-0.053
0.0331154	0.0284401	0.000117408	0.0283286	0.94968		0.091273	5.75184	0.0474321	5.78049	-0.604021				202	0.025	-0.05
0.0332934	0.0282207	0.00011786	0.028213	0.0650772		0.0917876	5.8122	0.0477262	5.73544	1.60836				203	0.009	-0.051
0.0334715	0.0281494	0.000115792	0.0280975	0.448477		0.0923023	5.65088	0.0484653	5.69061	-0.819741				204	0.019	-0.039
0.0336496	0.028158	0.00011592	0.0279819	1.51906		0.092817	5.65844	0.0485274	5.64593	0.257689				205	0.009	-0.057
0.0338276	0.0279501	0.000116509	0.0278663	0.718914		0.0933316	5.64916	0.0501429	5.60151	0.950344				206	0.054	-0.069
0.0340057	0.0276907	0.000114717	0.0277508	-0.523985		0.0938463	5.61726	0.0493898	5.55722	1.21572				207	0.108	-0.148
0.0341838	0.0276603	0.000116047	0.0276362	0.207588		0.0943609	5.47896	0.0484492	5.51319	-0.706616				208	0.333	-0.333
0.0343618	0.0275093	0.000115383	0.0275216	-0.106688		0.0948756	5.5693	0.0483598	5.46929	2.06804
0.0345399	0.0273729	0.000113418	0.027407	-0.300746		0.0953902	5.5148	0.0487917	5.42568	1.82646
0.034718	0.0273116	0.000113691	0.0272924	0.168791		0.0959049	5.3634	0.0481857	5.38217	-0.389597
0.034896	0.0272858	0.000113662	0.0271778	0.950098		0.0964196	5.3232	0.0481187	5.33899	-0.328064
0.0350741	0.0271675	0.000112201	0.0270637	0.925215		0.0969342	5.30061	0.049669	5.29587	0.0954116
0.0352522	0.0270962	0.000113311	0.0269502	1.28822		0.0974489	5.22435	0.0493046	5.25311	-0.583272
0.0354303	0.0266184	0.000112113	0.0268368	-1.94777		0.0979635	5.18866	0.0479146	5.2104	-0.45364
0.0356083	0.0266996	0.000111386	0.0267233	-0.212863		0.0984782	5.12992	0.0479522	5.16806	-0.795438
0.0357864	0.0266282	0.000110825	0.0266099	0.165576		0.0989928	5.18725	0.0477198	5.12576	1.28861
0.0359645	0.026587	0.00010963	0.0264964	0.826507		0.0995075	5.17172	0.0482248	5.08386	1.8219
0.0361425	0.0262241	0.000110439	0.026384	-1.44759		0.100022	5.04002	0.0481104	5.04198	-0.0407604
0.0363206	0.0264393	0.000110212	0.0262718	1.5198		0.100537	4.93236	0.0487098	5.0005	-1.39898
0.0364987	0.0261616	0.000108981	0.0261596	0.0179848		0.101052	4.95928	0.0482951	4.95906	0.00451392
0.0366767	0.0259771	0.000109181	0.0260475	-0.644618		0.101566	4.94797	0.0486838	4.918	0.615502
0.0368548	0.0262187	0.000108525	0.0259353	2.6112		0.102081	4.95114	0.0485443	4.87701	1.52714
0.0370329	0.0258411	0.000107218	0.0258234	0.164898		0.102596	4.82917	0.0486902	4.83636	-0.147709
0.0372109	0.025729	0.000108218	0.0257127	0.150622		0.10311	4.7631	0.0496676	4.79582	-0.658679
0.037389	0.0254771	0.000106556	0.025602	-1.17197		0.103625	4.67575	0.0487176	4.75559	-1.63891
0.0375671	0.0252931	0.000106981	0.0254913	-1.85229		0.104139	4.74013	0.0496567	4.7155	0.496086
0.0377451	0.0254008	0.000106633	0.0253805	0.189997		0.104654	4.61908	0.0488205	4.6757	-1.1598
0.0379232	0.0253366	0.000105895	0.0252698	0.630625		0.105169	4.60016	0.0491031	4.63605	-0.730993
0.0381013	0.0251277	0.000105704	0.02516	-0.30557		0.105683	4.62419	0.048604	4.59668	0.565962
0.0382793	0.0249324	0.000106058	0.0250508	-1.11684		0.106198	4.69033	0.0490418	4.55748	2.70902
0.0384574	0.0249555	0.000104325	0.0249417	0.132183		0.106713	4.51555	0.0484427	4.51854	-0.061743
0.0386355	0.0247139	0.000105563	0.0248326	-1.12407		0.107227	4.49106	0.048091	4.47979	0.234327
0.0388135	0.0246802	0.00010443	0.0247234	-0.413866		0.107742	4.55014	0.0487392	4.44129	2.23334
0.0389916	0.0247601	0.000103504	0.0246143	1.40893		0.108257	4.45689	0.0481248	4.403	1.11988
0.0391697	0.0245918	0.000104076	0.0245067	0.817287		0.108771	4.40258	0.0483516	4.36493	0.778713
0.0393477	0.0244633	0.00010304	0.0243993	0.621215		0.109286	4.32842	0.0480481	4.32709	0.0275973
0.0395258	0.0243201	0.000102827	0.0242918	0.274831		0.109801	4.30819	0.0487339	4.28945	0.384476
0.0397039	0.0242763	0.000103216	0.0241844	0.890463		0.110315	4.27768	0.0480859	4.25209	0.532235
0.0398819	0.0243033	0.000102048	0.0240769	2.21817		0.11083	4.19232	0.0484113	4.21488	-0.466069
0.04006	0.0239278	0.000102258	0.0239701	-0.413562		0.111345	4.19964	0.0483272	4.17798	0.448236
0.0402381	0.0238588	0.000101947	0.0238644	-0.0553229		0.111859	4.18255	0.0483387	4.14121	0.855195
0.0404161	0.0236343	0.000100172	0.0237588	-1.24286		0.112374	4.06629	0.0487531	4.10477	-0.789242
0.0405942	0.023626	0.000101434	0.0236532	-0.267662		0.112889	4.03502	0.0485347	4.06844	-0.688538
0.0407723	0.0236317	0.000101005	0.0235475	0.833622		0.113403	4.08633	0.0484394	4.03246	1.11215
0.0409504	0.0234944	9.9555e-05	0.0234419	0.527849		0.113918	3.94955	0.0488825	3.99657	-0.961817
0.0411284	0.0232466	0.00010019	0.0233376	-0.907975		0.114433	3.98814	0.0483305	3.96104	0.56066
0.0413065	0.023231	9.9013e-05	0.0232338	-0.0284811		0.114947	3.91697	0.0500928	3.9256	-0.1722
0.0414846	0.0233485	9.86649e-05	0.0231301	2.21386		0.115462	3.90543	0.048371	3.89054	0.307912
0.0416626	0.0228559	9.90055e-05	0.0230263	-1.72122		0.115976	3.85587	0.0507329	3.85553	0.00674119
0.0418407	0.0229203	9.77441e-05	0.0229226	-0.0231216		0.116491	3.89728	0.0482259	3.82093	1.58315
0.0420188	0.0227445	9.83553e-05	0.022819	-0.757661		0.117006	3.64765	0.0487645	3.78637	-2.84461
0.0421968	0.0227057	9.82138e-05	0.0227173	-0.117601		0.11752	3.82771	0.0479606	3.75223	1.57385
0.0423749	0.0225138	9.70606e-05	0.0226155	-1.04749		0.118035	3.73298	0.0475172	3.71812	0.312771
0.042553	0.0224318	9.73754e-05	0.0225137	-0.841075		0.11855	3.68871	0.0477164	3.68442	0.0898224
0.042731	0.0223405	9.67653e-05	0.0224119	-0.738178		0.119065	3.66109	0.0472121	3.65078	0.21844
0.0429091	0.0224096	9.62724e-05	0.0223102	1.03301		0.119579	3.61761	0.0470942	3.61752	0.00191106
0.0430872	0.0223131	9.67654e-05	0.0222094	1.07187		0.120094	3.56415	0.0474827	3.58433	-0.425102
0.0432652	0.0221861	9.5745e-05	0.0221097	0.798371		0.120608	3.50551	0.0463959	3.5515	-0.991338
0.0434433	0.0220437	9.56869e-05	0.0220099	0.352922		0.121123	3.48299	0.0461331	3.51878	-0.775885
0.0436214	0.0219144	9.59359e-05	0.0219102	0.043675		0.121638	3.49022	0.046222	3.48639	0.0828826
0.0437994	0.0218329	9.45778e-05	0.0218105	0.236948		0.122152	3.40114	0.0459044	3.45413	-1.15433
0.0439775	0.0216565	9.51294e-05	0.0217108	-0.570381		0.122667	3.43644	0.0461765	3.42217	0.309053
0.0441556	0.0218225	9.60144e-05	0.0216129	2.18321		0.123182	3.44147	0.0472145	3.39037	1.08236
0.0443336	0.0214914	9.56087e-05	0.0215153	-0.249663		0.123696	3.32923	0.0471849	3.35884	-0.627531
0.0445117	0.0215342	9.65288e-05	0.0214176	1.20741		0.124211	3.35383	0.0468626	3.3275	0.561941
0.0446898	0.0212435	9.64318e-05	0.02132	-0.793722		0.124726	3.27517	0.0490446	3.2964	-0.432892
0.0448678	0.021046	9.55396e-05	0.0212224	-1.84656		0.12524	3.26011	0.0469768	3.26551	-0.114908
0.0450459	0.0211336	9.70845e-05	0.0211254	0.0848745		0.125755	3.20977	0.047109	3.23485	-0.532361
0.045224	0.0208641	9.61903e-05	0.0210299	-1.72325		0.12627	3.14363	0.0475806	3.20441	-1.27741
0.045402	0.021032	9.72349e-05	0.0209344	1.00406		0.126784	3.12464	0.0473004	3.17418	-1.04735
0.0455801	0.0209473	9.66149e-05	0.0208389	1.12219		0.127299	3.14522	0.0469416	3.14419	0.0218782
0.0457582	0.0208954	9.60532e-05	0.0207434	1.58256		0.127814	3.04403	0.04775	3.11439	-1.47353
0.0459362	0.0205316	9.57955e-05	0.0206479	-1.21394		0.128328	3.12187	0.0467896	3.08485	0.791116
0.0461143	0.0204219	9.64494e-05	0.0205538	-1.36766		0.128843	3.12569	0.0475241	3.05547	1.47752
0.0462924	0.0203962	9.53684e-05	0.0204605	-0.674437		0.129358	3.0069	0.0484908	3.02639	-0.401911
0.0464704	0.0203961	9.67103e-05	0.0203672	0.29852		0.129872	3.03403	0.0482981	2.99743	0.757794
0.0466485	0.0201108	9.51201e-05	0.0202739	-1.71509		0.130387	2.96898	0.0487064	2.96879	0.0038188
0.0468266	0.0200579	9.55404e-05	0.0201807	-1.2848		0.130902	2.96632	0.0491508	2.94026	0.530286
0.0470047	0.0200162	9.55854e-05	0.0200874	-0.744988		0.131416	2.9272	0.0494308	2.91206	0.306226
0.0471827	0.0198851	9.50942e-05	0.0199963	-1.16989		0.131931	2.91945	0.0499536	2.88395	0.71076
0.0473608	0.0198739	9.56281e-05	0.0199053	-0.328251		0.132446	2.91941	0.0499172	2.85619	1.26656
0.0475389	0.01975	9.55255e-05	0.0198142	-0.672386		0.13296	2.77369	0.0492932	2.82849	-1.11174
0.0477169	0.0195504	9.43942e-05	0.0197232	-1.8302		0.133475	2.75369	0.0498527	2.80117	-0.952446
0.047895	0.0196088	9.57324e-05	0.0196321	-0.243387		0.13399	2.81865	0.0498315	2.77389	0.898227
0.048073	0.019713	9.54923e-05	0.019542	1.79114		0.134504	2.63987	0.0503938	2.74701	-2.126
0.0482511	0.0193971	9.40058e-05	0.0194531	-0.59624		0.135019	2.71125	0.0501259	2.72015	-0.177593
0.0484292	0.0192695	9.50323e-05	0.0193643	-0.997976		0.135534	2.78662	0.0500253	2.69368	1.85776
0.0486073	0.0192183	9.41958e-05	0.0192755	-0.607564		0.136048	2.69412	0.0492061	2.66726	0.545847
0.0487853	0.0192011	9.45163e-05	0.0191867	0.152143		0.136563	2.64113	0.0485591	2.6412	-0.00144154
0.0489634	0.0190608	9.46945e-05	0.0190979	-0.391892		0.137077	2.68016	0.0487133	2.6152	1.33352
0.0491415	0.0190532	9.42439e-05	0.0190109	0.448835		0.137592	2.60095	0.0485128	2.58955	0.235031
0.0493195	0.0187633	9.41919e-05	0.0189244	-1.70991		0.138107	2.56796	0.0481246	2.56397	0.0828267
0.0494976	0.0188159	9.42524e-05	0.0188378	-0.232461		0.138621	2.58575	0.0483182	2.53872	0.973277
0.0496757	0.018851	9.30746e-05	0.0187513	1.07151		0.139136	2.4947	0.0474785	2.51357	-0.397485
0.0498537	0.0187034	9.43234e-05	0.0186647	0.410079		0.139651	2.47881	0.0476489	2.48872	-0.207938
0.0500318	0.0186139	9.37459e-05	0.0185786	0.376763		0.140165	2.47112	0.0476663	2.46399	0.149665
0.0502099	0.0184968	9.33985e-05	0.0184943	0.026767		0.14068	2.46563	0.0478384	2.43952	0.545754
0.0503879	0.0182697	9.35213e-05	0.01841	-1.50051		0.141195	2.51449	0.0473997	2.41521	2.09451
0.050566	0.0182185	9.33072e-05	0.0183257	-1.14943		0.141709	2.40025	0.0475252	2.39114	0.191709
0.0507441	0.0179692	9.22303e-05	0.0182415	-2.95218		0.142224	2.4019	0.0474318	2.36724	0.730733
0.0509221	0.0180838	9.46789e-05	0.0181572	-0.775252		0.142739	2.34919	0.0472327	2.34356	0.119282
0.0511002	0.0181042	9.27409e-05	0.0180742	0.323482		0.143253	2.33556	0.0470934	2.32006	0.329112
0.0512783	0.0180276	9.31887e-05	0.0179922	0.379982		0.143768	2.26021	0.0474665	2.29677	-0.770143
0.0514563	0.0178601	9.29112e-05	0.0179102	-0.539009		0.144283	2.32188	0.0465862	2.27368	1.03473
0.0516344	0.0177884	9.17081e-05	0.0178282	-0.433659		0.144797	2.26326	0.0470937	2.25076	0.265386
0.0518125	0.0174636	9.19004e-05	0.0177462	-3.07474		0.145312	2.23156	0.0466815	2.22807	0.0747191
0.0519905	0.0177686	9.18944e-05	0.0176642	1.13652		0.145827	2.17494	0.0464997	2.20554	-0.657983
0.0521686	0.0174805	9.05069e-05	0.0175843	-1.14676		0.146341	2.19694	0.046556	2.18324	0.294205
0.0523467	0.0174547	9.11231e-05	0.0175045	-0.546952		0.146856	2.1588	0.0461774	2.16108	-0.0492882
0.0525247	0.0173705	9.08145e-05	0.0174248	-0.597812		0.147371	2.02157	0.0461985	2.13918	-2.54578
0.0527028	0.0174467	9.03407e-05	0.017345	1.1253		0.147885	2.12697	0.0463541	2.11738	0.206799
0.0528809	0.0172294	9.02509e-05	0.0172653	-0.397669		0.1484	2.05681	0.0474822	2.09588	-0.822771
0.053059	0.0171237	8.97578e-05	0.0171863	-0.697321		0.148915	2.06918	0.046008	2.07445	-0.11448
0.053237	0.0170509	8.99932e-05	0.0171088	-0.64316		0.149429	2.11347	0.0463604	2.05332	1.29738
0.0534151	0.0170138	8.97306e-05	0.0170313	-0.194805		0.149944	2.06729	0.0459005	2.03226	0.76326
0.0535931	0.0168346	8.94448e-05	0.0169538	-1.33233		0.150458	2.03288	0.0456894	2.01151	0.46768
0.0537712	0.0167343	8.97162e-05	0.0168763	-1.58232		0.150973	1.98874	0.0474321	1.9908	-0.0434727
0.0539493	0.0168136	8.96192e-05	0.0167988	0.16559		0.151488	2.0493	0.0457162	1.97043	1.72523
0.0541273	0.0167002	8.8332e-05	0.0167229	-0.256419		0.152003	1.94146	0.0455204	1.95008	-0.189366
0.0543054	0.016586	8.97591e-05	0.0166476	-0.685836		0.152517	1.85188	0.0460843	1.93008	-1.6968
0.0544835	0.0167093	8.89707e-05	0.0165723	1.54006		0.153032	1.90534	0.0468061	1.9101	-0.101632
0.0546616	0.0164926	8.86522e-05	0.016497	-0.0496322		0.153547	1.95503	0.0457364	1.89044	1.41222
0.0548396	0.0163218	8.86779e-05	0.0164217	-1.12677		0.154061	1.90571	0.0455518	1.87082	0.765853
0.0550177	0.0164524	8.8296e-05	0.0163467	1.19756		0.154576	1.81058	0.0454291	1.85151	-0.90103
0.0551958	0.016285	8.84143e-05	0.0162736	0.129278		0.15509	1.69966	0.0453369	1.83226	-2.92473
0.0553738	0.0161999	8.86082e-05	0.0162005	-0.00665853		0.155605	1.89652	0.0453166	1.81329	1.83672
0.0555519	0.01619	8.74562e-05	0.0161274	0.715787		0.15612	1.79152	0.0457356	1.79439	-0.0627083
0.05573	0.0160358	8.81115e-05	0.0160543	-0.210188		0.156634	1.72746	0.0450727	1.77575	-1.07138
0.055908	0.0159472	8.81865e-05	0.0159812	-0.386		0.157149	1.75605	0.0451844	1.7572	-0.0255177
0.0560861	0.0158445	8.68103e-05	0.0159092	-0.745303		0.157664	1.80016	0.0458756	1.7389	1.33546
0.0562642	0.0159719	8.79589e-05	0.0158383	1.519		0.158178	1.7284	0.0459481	1.7207	0.167646
0.0564422	0.015787	8.70473e-05	0.0157674	0.22551		0.158693	1.69326	0.0449737	1.70271	-0.210145
0.0566203	0.015672	8.69337e-05	0.0156965	-0.281249		0.159208	1.6183	0.0450005	1.68486	-1.47905
0.0567984	0.0155399	8.70797e-05	0.0156255	-0.983467		0.159722	1.70375	0.0458436	1.66719	0.797407
0.0569764	0.0156149	8.66992e-05	0.0155546	0.695277		0.160237	1.62596	0.0452479	1.64968	-0.524201
0.0571545	0.0155708	8.6857e-05	0.0154856	0.981498		0.160752	1.59809	0.0452465	1.63233	-0.756788
0.0573326	0.0153774	8.67888e-05	0.0154168	-0.45363		0.161266	1.59716	0.0445982	1.61515	-0.403312
0.0575106	0.0152217	8.56939e-05	0.015348	-1.47373		0.161781	1.56861	0.0450385	1.59812	-0.655128
0.0576887	0.0154422	8.67412e-05	0.0152792	1.87915		0.162296	1.68032	0.0446346	1.58126	2.21938
0.0578668	0.0151241	8.65109e-05	0.0152104	-0.997793		0.16281	1.51002	0.044306	1.56454	-1.23047
0.0580448	0.0151497	8.54385e-05	0.0151422	0.0882506		0.163325	1.59388	0.0453315	1.548	1.01201
0.0582229	0.0151249	8.60692e-05	0.0150755	0.574305		0.16384	1.51006	0.0445663	1.53159	-0.483011
0.058401	0.015009	8.59153e-05	0.0150088	0.00256066		0.164354	1.54877	0.0442103	1.51537	0.755457
0.0585791	0.0150341	8.5452e-05	0.0149421	1.07674		0.164869	1.47692	0.0442938	1.49925	-0.504201
0.0587571	0.0148917	8.57142e-05	0.0148754	0.190167		0.165384	1.4872	0.0444526	1.48335	0.0865641
0.0589352	0.0148329	8.50051e-05	0.0148087	0.284571		0.165898	1.51622	0.0440228	1.46753	1.10611
0.0591132	0.0148179	8.54408e-05	0.0147433	0.872885		0.166413	1.41807	0.0444938	1.45194	-0.76114
0.0592913	0.0148099	8.58039e-05	0.0146787	1.5293		0.166928	1.50446	0.0445099	1.4364	1.52908
0.0594694	0.0145861	8.43905e-05	0.014614	-0.33108		0.167442	1.47907	0.043996	1.42112	1.31726
0.0596474	0.0145942	8.49651e-05	0.0145494	0.527275		0.167957	1.46111	0.044154	1.40587	1.25112
0.0598255	0.0144495	8.52151e-05	0.0144848	-0.413776		0.168471	1.40206	0.0445841	1.39088	0.250695
0.0600036	0.0145022	8.3826e-05	0.0144202	0.978694		0.168986	1.43067	0.0438029	1.37592	1.24999
0.0601817	0.0143835	8.4508e-05	0.0143575	0.307545		0.169501	1.43022	0.0448395	1.36122	1.53875
0.0603597	0.0143073	8.45184e-05	0.0142948	0.147305		0.170016	1.27557	0.0445771	1.34655	-1.59223
0.0605378	0.0143009	8.40086e-05	0.0142322	0.817892		0.17053	1.35558	0.0437646	1.33214	0.535707
0.0607159	0.0142134	8.45349e-05	0.0141695	0.518839		0.171045	1.20657	0.0442379	1.31775	-2.51318
0.0608939	0.0139725	8.35819e-05	0.0141069	-1.60776		0.17156	1.30082	0.0437932	1.30361	-0.0636172
0.061072	0.0139917	8.39168e-05	0.014045	-0.635272		0.172074	1.30892	0.0444062	1.2895	0.437236
0.0612501	0.0141797	8.40217e-05	0.0139843	2.32535		0.172589	1.40366	0.0437592	1.27563	2.92585
0.0614281	0.0139522	8.29549e-05	0.0139236	0.344525		0.173103	1.2942	0.0436917	1.2618	0.741514
0.0616062	0.0138529	8.35715e-05	0.0138629	-0.119897		0.173618	1.28954	0.0433857	1.24819	0.953102
0.0617843	0.0137398	8.36289e-05	0.0138022	-0.746393		0.174133	1.22939	0.0434338	1.23464	-0.120874
0.0619623	0.0138516	8.27507e-05	0.0137415	1.33026		0.174647	1.23903	0.0436108	1.22128	0.406918
0.0621404	0.0135726	8.30443e-05	0.0136823	-1.32134		0.175162	1.24576	0.0433684	1.20801	0.870542
0.0623185	0.0135859	8.23268e-05	0.0136235	-0.457202		0.175677	1.15851	0.0429553	1.1949	-0.84723
0.0624965	0.0136895	8.28364e-05	0.0135647	1.5061		0.176191	1.15621	0.0434151	1.18189	-0.591522
0.0626746	0.0135864	8.27411e-05	0.0135059	0.97231		0.176706	1.21329	0.0427539	1.16904	1.03511
0.0628527	0.013413	8.22936e-05	0.0134472	-0.415099		0.177221	1.22507	0.0433242	1.15629	1.58763
0.0630307	0.0134075	8.2509e-05	0.0133887	0.227975		0.177735	1.05906	0.0430852	1.14368	-1.96395
0.0632088	0.013387	8.25028e-05	0.0133318	0.669553		0.17825	1.09759	0.0431268	1.13119	-0.779005
0.0633869	0.0133876	8.13351e-05	0.0132748	1.38661		0.178765	1.11667	0.0439104	1.11882	-0.048895
0.0635649	0.013204	8.23863e-05	0.0132179	-0.168475		0.179279	1.12324	0.0434421	1.10658	0.383568
0.063743	0.0131745	8.20797e-05	0.0131609	0.165083		0.179794	1.13062	0.0427211	1.09445	0.846724
0.0639211	0.0132137	8.14039e-05	0.013104	1.34748		0.180309	1.11834	0.0427069	1.08246	0.840239
0.0640991	0.0130475	8.17628e-05	0.0130481	-0.00697139		0.180823	1.02276	0.0427697	1.07056	-1.11761
0.0642772	0.0129907	8.17576e-05	0.0129929	-0.0273981		0.181338	1.00866	0.043105	1.05881	-1.16348
0.0644553	0.0129352	8.09984e-05	0.0129378	-0.0320994		0.181853	1.05995	0.0422681	1.04715	0.302923
0.0646334	0.0130552	8.16748e-05	0.0128827	2.11252		0.182367	1.07637	0.0427428	1.03564	0.952932
0.0648114	0.0129136	8.07948e-05	0.0128275	1.06529		0.182882	1.07927	0.0430491	1.0242	1.27933
0.0649895	0.0128266	8.10777e-05	0.0127724	0.668618		0.183397	1.01844	0.0424682	1.01293	0.129815
0.0651676	0.0126987	8.11826e-05	0.0127189	-0.248699		0.183911	0.972403	0.042864	1.00171	-0.683651
0.0653456	0.0127103	8.02953e-05	0.0126655	0.557941		0.184426	0.955583	0.0431206	0.99067	-0.813692
0.0655237	0.012724	8.12467e-05	0.0126121	1.37716		0.184941	0.962452	0.0420219	0.979669	-0.409703
0.0657018	0.0126456	8.07371e-05	0.0125587	1.07609		0.185455	0.94431	0.0425817	0.96886	-0.576529
0.0658798	0.0126378	7.99582e-05	0.0125053	1.65687		0.18597	0.99751	0.0426189	0.958074	0.925329
0.0660579	0.0125286	8.07313e-05	0.0124525	0.942881		0.186484	1.08015	0.0428403	0.947489	3.09665
0.066236	0.0122687	7.98327e-05	0.0124008	-1.65433		0.186999	0.91147	0.0424779	0.936914	-0.599001
0.066414	0.0123948	8.02012e-05	0.0123491	0.570191		0.187514	0.926434	0.0437202	0.926548	-0.00260978
0.0665921	0.012277	8.03364e-05	0.0122974	-0.253434		0.188028	0.92754	0.0424805	0.916196	0.267052
0.0667702	0.0121654	7.95495e-05	0.0122457	-1.00881		0.188543	0.846624	0.0431451	0.906035	-1.377
0.0669482	0.01214	7.92836e-05	0.012194	-0.680469		0.189058	0.907221	0.0421238	0.895898	0.268796
0.0671263	0.0122302	7.97786e-05	0.0121434	1.08801		0.189573	0.926515	0.0420287	0.885939	0.965431
0.0673044	0.0120204	7.88889e-05	0.0120933	-0.924338		0.190087	0.892028	0.0423998	0.876014	0.3777
0.0674824	0.0119732	7.95243e-05	0.0120432	-0.880737		0.190602	0.901601	0.0423997	0.866255	0.83364
0.0676605	0.0119169	7.9272e-05	0.0119932	-0.962004		0.191116	0.806396	0.0426283	0.856539	-1.17627
0.0678386	0.0118358	7.82375e-05	0.0119431	-1.37134		0.191631	0.867908	0.0422512	0.846975	0.49543
0.0680166	0.0118492	7.89832e-05	0.0118931	-0.556447		0.192146	0.77348	0.0421299	0.837465	-1.51875
0.0681947	0.0117709	7.86471e-05	0.0118446	-0.937733		0.19266	0.866431	0.0422392	0.828094	0.907617
0.0683728	0.0118947	7.90006e-05	0.0117961	1.24759		0.193175	0.738793	0.0435585	0.818786	-1.83645
0.0685508	0.0116293	7.87597e-05	0.0117476	-1.50242		0.19369	0.783318	0.0419602	0.809604	-0.62646
0.0687289	0.0119013	7.84161e-05	0.0116991	2.57817		0.194204	0.857229	0.0420499	0.800495	1.3492
0.068907	0.0116074	7.83744e-05	0.0116506	-0.551456		0.194719	0.708718	0.0420906	0.791498	-1.96672
0.069085	0.0116602	7.85623e-05	0.0116028	0.730248		0.195234	0.889264	0.0419779	0.782587	2.54127
0.0692631	0.0115158	7.7747e-05	0.0115558	-0.515004		0.195748	0.711947	0.0419071	0.773774	-1.47533
0.0694412	0.01133	7.79326e-05	0.0115088	-2.2948		0.196263	0.705702	0.0421937	0.765055	-1.40668
0.0696192	0.0114948	7.79331e-05	0.0114618	0.422927		0.196778	0.789927	0.0420079	0.756423	0.797564
0.0697973	0.0112107	7.73386e-05	0.0114149	-2.63969		0.197292	0.709212	0.0416992	0.747894	-0.927639
0.0699754	0.0114789	7.78432e-05	0.0113679	1.42659		0.197807	0.780479	0.042113	0.73944	0.974502
0.0701534	0.0112475	7.74642e-05	0.0113221	-0.963155		0.198322	0.698364	0.0419088	0.731096	-0.78102
0.0703315	0.0111665	7.73871e-05	0.0112766	-1.42233		0.198836	0.691336	0.0419335	0.722819	-0.750777
0.0705096	0.0112776	7.74945e-05	0.011231	0.601075		0.199351	0.73463	0.0418288	0.714658	0.477468
0.0706877	0.0111513	7.72955e-05	0.0111855	-0.442199		0.199866	0.627299	0.0417791	0.706554	-1.897
0.0708657	0.0111659	7.70657e-05	0.0111399	0.336855		0.20038	0.67964	0.0418687	0.698574	-0.45223
0.0710438	0.0110529	7.72956e-05	0.0110947	-0.541299		0.200895	0.712783	0.041868	0.690641	0.52886
0.0712219	0.011103	7.68117e-05	0.0110506	0.682318		0.20141	0.658438	0.04239	0.682839	-0.575631
0.0713999	0.011077	7.66936e-05	0.0110064	0.920025		0.201924	0.695861	0.0423896	0.675073	0.490399
0.071578	0.0108771	7.69858e-05	0.0109623	-1.10657		0.202439	0.675108	0.0426298	0.667447	0.179712
0.0717561	0.0109323	7.62602e-05	0.0109181	0.18568		0.202954	0.602523	0.0415693	0.659845	-1.37895
0.0719341	0.0109239	7.68784e-05	0.010874	0.649207		0.203468	0.652958	0.0414644	0.652393	0.0136261
0.0721122	0.0107781	7.64545e-05	0.0108307	-0.687729		0.203983	0.573694	0.0416427	0.644954	-1.71123
0.0722903	0.0109239	7.62428e-05	0.0107879	1.78417		0.204498	0.659073	0.042163	0.637671	0.507604
0.0724683	0.010735	7.59044e-05	0.0107451	-0.132535		0.205012	0.644853	0.0417497	0.630398	0.346228
0.0726464	0.0106764	7.60646e-05	0.0107022	-0.339843		0.205527	0.637945	0.0421661	0.62328	0.347789
0.0728245	0.0105343	7.5898e-05	0.0106594	-1.64879		0.206041	0.660091	0.0420852	0.616173	1.04354
0.0730025	0.0105681	7.61985e-05	0.0106166	-0.63702		0.206556	0.724877	0.0413063	0.60921	2.80022
0.0731806	0.0105669	7.57625e-05	0.0105751	-0.108365		0.207071	0.552992	0.041425	0.60227	-1.18957
0.0733587	0.0105241	7.54355e-05	0.0105336	-0.12567		0.207586	0.632707	0.0414134	0.595461	0.899363
0.0735367	0.0104598	7.57493e-05	0.010492	-0.425747		0.2081	0.537515	0.041944	0.588682	-1.21989
0.0737148	0.0105961	7.53701e-05	0.0104505	1.93167		0.208615	0.525734	0.0419122	0.582027	-1.34311
0.0738929	0.0103752	7.50428e-05	0.010409	-0.450143		0.209129	0.544135	0.0413332	0.575409	-0.756634
0.0740709	0.0102873	7.54648e-05	0.0103679	-1.06858		0.209644	0.597759	0.0413803	0.568902	0.697349
0.074249	0.0101785	7.53076e-05	0.0103276	-1.98028		0.210159	0.536431	0.0411769	0.562442	-0.631679
0.0744271	0.0102579	7.47692e-05	0.0102873	-0.393478		0.210673	0.574677	0.0415739	0.556085	0.447213
0.0746051	0.0102321	7.50391e-05	0.010247	-0.198696		0.211188	0.509791	0.0419759	0.54978	-0.952659
0.0747832	0.0100858	7.42853e-05	0.0102067	-1.62751		0.211703	0.575706	0.0426709	0.543569	0.753141
0.0749613	0.0100263	7.48665e-05	0.0101664	-1.87133		0.212217	0.536253	0.0435006	0.537417	-0.0267697
0.0751393	0.00999137	7.43372e-05	0.010127	-1.82439		0.212732	0.590395	0.0431843	0.531349	1.3673
0.0753174	0.0101564	7.47032e-05	0.0100878	0.917765		0.213247	0.561526	0.0437372	0.52535	0.827113
0.0754955	0.0100048	7.46527e-05	0.0100487	-0.587789		0.213761	0.481735	0.0437007	0.519424	-0.862444
0.0756735	0.00995213	7.44886e-05	0.0100095	-0.770588		0.214276	0.514143	0.0442362	0.513575	0.0128447
0.0758516	0.00992975	7.40228e-05	0.00997038	-0.548831		0.214791	0.455236	0.0440341	0.507789	-1.19346
0.0760297	0.00995718	7.39667e-05	0.00993141	0.348427		0.215305	0.451207	0.0445768	0.502085	-1.14137
0.0762078	0.00988112	7.40089e-05	0.00989337	-0.165548		0.21582	0.390638	0.0446083	0.496439	-2.37178
0.0763858	0.009742	7.40431e-05	0.00985534	-1.53068		0.216335	0.478632	0.0448049	0.490882	-0.273399
0.0765639	0.00972272	7.38928e-05	0.0098173	-1.27995		0.216849	0.535008	0.0447463	0.485371	1.1093
0.076742	0.0098394	7.34696e-05	0.00977926	0.818529		0.217364	0.539593	0.0448163	0.479955	1.33071
0.07692	0.00960724	7.36573e-05	0.00974123	-1.81906		0.217879	0.424074	0.0443227	0.47458	-1.13952
0.0770981	0.00974635	7.36734e-05	0.00970378	0.577848		0.218393	0.432765	0.0437976	0.469306	-0.834311
0.0772762	0.00965728	7.32938e-05	0.00966681	-0.129984		0.218908	0.461668	0.0438066	0.464063	-0.054663
0.0774542	0.00954349	7.33274e-05	0.00962984	-1.17755		0.219423	0.524017	0.0429177	0.458928	1.5166
0.0776323	0.00957086	7.34706e-05	0.00959287	-0.299521		0.219937	0.396564	0.0428498	0.453816	-1.33612
0.0778104	0.00957262	7.30183e-05	0.0095559	0.229038		0.220452	0.397932	0.0427129	0.448819	-1.19137
0.0779884	0.00944194	7.31692e-05	0.00951893	-1.05216		0.220967	0.455607	0.0427403	0.443836	0.275401
0.0781665	0.00946924	7.2498e-05	0.00948291	-0.188502		0.221481	0.466761	0.042973	0.438974	0.646615
0.0783446	0.00958027	7.29395e-05	0.00944695	1.82778		0.221996	0.399953	0.0434241	0.434119	-0.786798
0.0785226	0.00943277	7.2779e-05	0.009411	0.299125		0.222511	0.391269	0.0428852	0.429389	-0.888885
0.0787007	0.00923838	7.24215e-05	0.00937505	-1.88709		0.223025	0.429443	0.0424423	0.424667	0.112529
0.0788788	0.00939873	7.28425e-05	0.00933909	0.818712		0.22354	0.386547	0.0426537	0.420062	-0.785751
0.0790568	0.0092764	7.25026e-05	0.00930345	-0.373076		0.224054	0.399348	0.0419707	0.415471	-0.384156
0.0792349	0.00923924	7.22848e-05	0.00926847	-0.404304		0.224569	0.44282	0.0423869	0.410989	0.750966
0.079413	0.0091771	7.23777e-05	0.00923348	-0.778983		0.225084	0.487808	0.0418563	0.406527	1.9419
0.079591	0.00908338	7.1876e-05	0.0091985	-1.60161		0.225599	0.4548	0.0418927	0.402166	1.2564
0.0797691	0.00917263	7.24096e-05	0.00916351	0.125909		0.226113	0.44981	0.0422238	0.397832	1.23101
0.0799472	0.009032	7.2001e-05	0.00912853	-1.34066		0.226628	0.420936	0.0423637	0.39359	0.645508
0.0801252	0.00888946	7.17223e-05	0.0090942	-2.85457		0.227142	0.383383	0.0420854	0.38938	-0.142505
0.0803033	0.00907108	7.19472e-05	0.00906014	0.152098		0.227657	0.38044	0.0418059	0.385256	-0.115209
0.0804814	0.00901246	7.16154e-05	0.00902608	-0.190155		0.228172	0.407063	0.0415868	0.38117	0.622623
0.0806594	0.00885784	7.14558e-05	0.00899202	-1.87779		0.228686	0.40202	0.0418967	0.377162	0.593326
0.0808375	0.00892927	7.21366e-05	0.00895796	-0.397718		0.229201	0.336864	0.0417526	0.373197	-0.870195
0.0810156	0.00883163	7.13219e-05	0.00892398	-1.29481		0.229716	0.432652	0.0413183	0.369302	1.53321
0.0811936	0.00884315	7.12031e-05	0.0088908	-0.669212		0.23023	0.338951	0.0414814	0.365457	-0.638985
0.0813717	0.00891242	7.15771e-05	0.00885762	0.765566		0.230745	0.38991	0.0422043	0.361675	0.66902
0.0815498	0.00875336	7.08586e-05	0.00882445	-1.00321		0.23126	0.356476	0.0414177	0.357947	-0.0355162
0.0817278	0.00878479	7.09692e-05	0.00879127	-0.091279		0.231774	0.345422	0.0420108	0.354274	-0.210712
0.0819059	0.00868363	7.11692e-05	0.00875809	-1.04625		0.232289	0.333121	0.0419748	0.350663	-0.417922
0.082084	0.0087063	7.09359e-05	0.00872531	-0.268003		0.232804	0.375186	0.0411833	0.347099	0.681997
0.0822621	0.00873732	7.10975e-05	0.00869298	0.623721		0.233318	0.39951	0.0412555	0.343602	1.35517
0.0824401	0.00858685	7.07987e-05	0.00866064	-1.04225		0.233833	0.387908	0.0414581	0.340145	1.15209
0.0826182	0.00854665	7.03943e-05	0.0086283	-1.15997		0.234348	0.332124	0.0411557	0.336759	-0.112631
0.0827963	0.0085971	7.07226e-05	0.00859597	0.0159779		0.234862	0.363994	0.0410087	0.333408	0.745854
0.0829743	0.00862437	7.03462e-05	0.00856363	0.863387		0.235377	0.317758	0.0413158	0.330132	-0.299486
0.0831524	0.00843815	7.04933e-05	0.00853199	-1.33113		0.235892	0.375271	0.0416361	0.326884	1.16215
0.0833305	0.00846096	7.02293e-05	0.00850046	-0.562372		0.236406	0.332922	0.0409042	0.323716	0.22507
0.0835085	0.00836653	7.00588e-05	0.00846892	-1.46153		0.236921	0.352349	0.0415802	0.32057	0.764289
0.0836866	0.0084762	7.03469e-05	0.00843739	0.55168		0.237436	0.299507	0.0413287	0.317508	-0.43555
0.0838647	0.00840551	6.99868e-05	0.00840586	-0.00500094		0.23795	0.328346	0.0407883	0.314461	0.340414
0.0840427	0.00840307	6.98554e-05	0.00837451	0.408816		0.238465	0.306457	0.0411312	0.311504	-0.122702
0.0842208	0.00837917	7.04413e-05	0.00834375	0.502844		0.23898	0.375773	0.040804	0.308556	1.64732
0.0843989	0.00834719	6.96068e-05	0.00831299	0.491389		0.239494	0.34592	0.040748	0.3057	0.987032
0.0845769	0.00821617	6.97145e-05	0.00828222	-0.947479		0.240009	0.296473	0.0410984	0.30285	-0.155169
0.084755	0.00827287	6.96659e-05	0.00825146	0.307324		0.240524	0.34909	0.0410461	0.300094	1.19368
0.0849331	0.00817778	6.94087e-05	0.0082207	-0.618323		0.241038	0.263701	0.0405822	0.297344	-0.829014
0.0851111	0.00824601	6.94076e-05	0.00819039	0.80131		0.241553	0.33356	0.0408194	0.29468	0.952478
0.0852892	0.00822552	6.94992e-05	0.00816037	0.937478		0.242067	0.371941	0.0406808	0.292029	1.96437
0.0854673	0.00812552	6.92445e-05	0.00813034	-0.069594		0.242582	0.291916	0.0405359	0.289457	0.0606647
0.0856453	0.00801275	6.93626e-05	0.00810031	-1.26238		0.243097	0.22749	0.0407931	0.286901	-1.4564
0.0858234	0.00796243	6.92209e-05	0.00807028	-1.55811		0.243612	0.211139	0.0408292	0.284418	-1.79476
0.0860015	0.00794769	6.8926e-05	0.00804026	-1.34308		0.244126	0.262138	0.0403858	0.281956	-0.490722
0.0861795	0.00791983	6.88677e-05	0.00801094	-1.32299		0.244641	0.30094	0.0411801	0.27956	0.519173
0.0863576	0.00777692	6.87572e-05	0.00798162	-2.97713		0.245155	0.33516	0.040415	0.277191	1.43435
0.0865357	0.00782792	6.86702e-05	0.0079523	-1.81122		0.24567	0.256305	0.0402042	0.274881	-0.462036
0.0867137	0.00788698	6.88703e-05	0.00792298	-0.522664		0.246185	0.321995	0.0409954	0.272601	1.20487
0.0868918	0.00788716	6.8645e-05	0.00789365	-0.0946027		0.246699	0.254319	0.0409555	0.270375	-0.39204
0.0870699	0.0077133	6.84529e-05	0.0078646	-2.21025		0.247214	0.281851	0.0400778	0.268183	0.341029
0.0872479	0.00781578	6.84463e-05	0.00783595	-0.294742		0.247729	0.227357	0.0407694	0.26604	-0.948817
0.087426	0.0077188	6.8086e-05	0.00780731	-1.29997		0.248243	0.249935	0.0402582	0.263934	-0.347723
0.0876041	0.00769686	6.86458e-05	0.00777867	-1.19171		0.248758	0.275791	0.0405423	0.26187	0.343367
0.0877821	0.00781771	6.83479e-05	0.00775002	0.990345		0.249273	0.327516	0.0402797	0.259848	1.67994
0.0879602	0.0076576	6.8038e-05	0.00772138	-0.937388		0.249787	0.216665	0.0397603	0.257864	-1.03618
0.0881383	0.00755557	6.84009e-05	0.00769324	-2.01269		0.250302	0.20136	0.0397338	0.255924	-1.37323
0.0883164	0.0077006	6.79824e-05	0.00766525	0.520017		0.250817	0.237187	0.0410083	0.254015	-0.410361
0.0884944	0.00752044	6.76457e-05	0.00763726	-1.72688		0.251331	0.295278	0.039918	0.252155	1.08028
0.0886725	0.00759297	6.8124e-05	0.00760926	-0.239181		0.251846	0.270869	0.0395827	0.250322	0.519093
0.0888506	0.00758896	6.74316e-05	0.00758127	0.114012		0.252361	0.246795	0.0400181	0.24854	-0.0435978
0.0890286	0.0074694	6.79196e-05	0.00755338	-1.23649		0.252875	0.282138	0.0398696	0.24678	0.886849
0.0892067	0.00749049	6.77636e-05	0.00752602	-0.524308		0.25339	0.201564	0.0398942	0.245074	-1.09063
0.0893847	0.00745524	6.72896e-05	0.00749866	-0.645211		0.253905	0.303692	0.0397614	0.243385	1.51673
0.0895628	0.0073928	6.73946e-05	0.00747129	-1.16468		0.254419	0.225041	0.0401624	0.241752	-0.416091
0.0897409	0.00738137	6.74451e-05	0.00744393	-0.927569		0.254934	0.177876	0.0401185	0.240133	-1.55183
0.089919	0.00737243	6.70862e-05	0.00741657	-0.65793		0.255449	0.212384	0.0410208	0.238573	-0.638425
0.090097	0.00744543	6.77121e-05	0.00738953	0.825539		0.255963	0.301545	0.0395521	0.237021	1.63136
0.0902751	0.00733398	6.72892e-05	0.00736277	-0.42778		0.256478	0.160515	0.0393272	0.235531	-1.90749
0.0904532	0.00740218	6.68936e-05	0.007336	0.989332		0.256993	0.253726	0.0404659	0.234046	0.48633
0.0906312	0.00730852	6.69462e-05	0.00730923	-0.0106802		0.257507	0.219539	0.0406653	0.232624	-0.321773
0.0908093	0.00731387	6.7017e-05	0.00728247	0.468538		0.258022	0.275028	0.0406977	0.231205	1.07678
0.0909874	0.00732004	6.7137e-05	0.0072557	0.958279		0.258537	0.331874	0.0412612	0.229847	2.47272
0.0911654	0.00720603	6.68254e-05	0.00722949	-0.351019		0.259051	0.224932	0.0414724	0.228494	-0.0858909
0.0913435	0.007166	6.66917e-05	0.00720331	-0.559455		0.259566	0.21381	0.0413481	0.227196	-0.323744
0.0915216	0.00712999	6.66169e-05	0.00717714	-0.707718		0.26008	0.248952	0.0409867	0.225907	0.562251
0.0916996	0.00696801	6.62599e-05	0.00715096	-2.7611		0.260595	0.213886	0.0405224	0.224668	-0.266082
0.0918777	0.00709516	6.63284e-05	0.00712478	-0.446626		0.26111	0.253733	0.0402375	0.223441	0.75282
0.0920558	0.00704688	6.67052e-05	0.00709879	-0.77817		0.261624	0.357288	0.0413765	0.222259	3.26341
0.0922338	0.00707054	6.62049e-05	0.00707319	-0.0399517		0.262139	0.195835	0.0402102	0.221093	-0.628142
0.0924119	0.00707154	6.65785e-05	0.00704758	0.359831		0.262654	0.22202	0.0398762	0.219966	0.0514994
0.09259	0.00701888	6.63375e-05	0.00702198	-0.0467307		0.263168	0.235863	0.0405057	0.218858	0.41982
0.092768	0.00700053	6.60912e-05	0.00699638	0.0628223		0.263683	0.230125	0.0398473	0.217785	0.309672
0.0929461	0.00688871	6.62692e-05	0.00697078	-1.23836		0.264198	0.194094	0.0396487	0.216733	-0.570987
0.0931242	0.00696229	6.61277e-05	0.00694556	0.25298		0.264712	0.193539	0.0408373	0.215713	-0.542977
0.0933022	0.0069374	6.56377e-05	0.00692052	0.25723		0.265227	0.261356	0.0399264	0.214715	1.16818
0.0934803	0.0068525	6.68709e-05	0.00689547	-0.642596		0.265742	0.258959	0.0397173	0.213745	1.13839
0.0936584	0.00684154	6.68861e-05	0.00687043	-0.431883		0.266256	0.245445	0.0399728	0.2128	0.816683
0.0938365	0.00684465	6.71881e-05	0.00684538	-0.0108948		0.266771	0.210866	0.0399128	0.211879	-0.0253803
0.0940145	0.00681437	6.77925e-05	0.00682038	-0.0886676		0.267286	0.223674	0.0399477	0.210985	0.317648
0.0941926	0.00686322	6.77912e-05	0.00679588	0.993344		0.2678	0.244446	0.040193	0.210111	0.854246
0.0943707	0.00671127	6.78221e-05	0.00677138	-0.886275		0.268315	0.175862	0.0398454	0.209266	-0.838343
0.0945487	0.00681139	6.82298e-05	0.00674688	0.945511		0.26883	0.242478	0.0406582	0.208438	0.837214
0.0947268	0.00669387	6.80091e-05	0.00672238	-0.419164		0.269344	0.275027	0.0400276	0.207641	1.6835
0.0949048	0.00665602	6.8451e-05	0.00669788	-0.611474		0.269859	0.278425	0.0399839	0.206857	1.78992
0.0950829	0.00670216	6.87261e-05	0.00667362	0.415243		0.270374	0.266714	0.0397386	0.206105	1.52519
0.095261	0.00668293	6.80799e-05	0.00664965	0.488793		0.270888	0.266055	0.0397005	0.205365	1.5287
0.095439	0.00658823	6.89254e-05	0.00662568	-0.543399		0.271403	0.165968	0.0394592	0.204657	-0.980481
0.0956171	0.00660529	6.86381e-05	0.00660172	0.0520848		0.271918	0.198841	0.0392464	0.203958	-0.130381
0.0957952	0.0064815	6.89116e-05	0.00657775	-1.39666		0.272432	0.198192	0.0395123	0.203292	-0.129086
0.0959733	0.00662712	6.94935e-05	0.00655378	1.05539		0.272947	0.230342	0.0393406	0.202634	0.704321
0.0961513	0.00656977	6.89339e-05	0.00653025	0.573288		0.273462	0.23405	0.0393186	0.202009	0.814912
0.0963294	0.0064971	6.88927e-05	0.0065068	-0.140857		0.273976	0.24401	0.0396475	0.201388	1.07502
0.0965075	0.00642042	6.92151e-05	0.00648336	-0.909281		0.274491	0.203335	0.0394501	0.200802	0.0641976
0.0966855	0.00640773	6.88568e-05	0.00645991	-0.757776		0.275006	0.193327	0.0393384	0.200219	-0.175195
0.0968636	0.00644011	7.03279e-05	0.00643646	0.0518855		0.27552	0.220442	0.0394371	0.199671	0.526699
0.0970417	0.0063892	7.09737e-05	0.00641313	-0.337209		0.276035	0.31224	0.039178	0.199124	2.88723
0.0972197	0.00638404	7.12563e-05	0.0063902	-0.0863924		0.27655	0.204771	0.0391056	0.19861	0.157545
0.0973978	0.00633106	7.19595e-05	0.00636726	-0.503061		0.277064	0.200726	0.0394036	0.1981	0.0666411
0.0975759	0.00640176	7.18621e-05	0.00634432	0.799253		0.277579	0.224728	0.0406494	0.197619	0.6669
0.0977539	0.00638625	7.23903e-05	0.00632139	0.896018		0.278093	0.183213	0.0389316	0.197143	-0.357815
0.097932	0.00619373	7.30972e-05	0.00629845	-1.43263		0.278608	0.239857	0.0392319	0.196693	1.10021
0.0981101	0.0063362	7.30701e-05	0.00627582	0.826261		0.279123	0.20554	0.0397916	0.196251	0.233441
0.0982881	0.00623395	7.38788e-05	0.00625339	-0.263147		0.279637	0.179465	0.0392775	0.195832	-0.416694
0.0984662	0.00619198	7.375e-05	0.00623096	-0.528502		0.280152	0.17243	0.0395639	0.195421	-0.581113
0.0986443	0.006158	7.30842e-05	0.00620852	-0.691299		0.280667	0.197434	0.0389253	0.195031	0.0617336
0.0988223	0.0061594	7.29143e-05	0.00618609	-0.366032		0.281181	0.142287	0.039042	0.194651	-1.34122
0.0990004	0.00614542	7.24431e-05	0.00616366	-0.251729		0.281696	0.132315	0.0414544	0.194289	-1.49499
0.0991785	0.0061338	7.2462e-05	0.00614172	-0.109243		0.282211	0.193992	0.0397765	0.193938	0.00136513
0.0993565	0.00617619	7.27574e-05	0.00611978	0.775358		0.282725	0.180804	0.0410143	0.193602	-0.312047
0.0995346	0.00613783	7.18607e-05	0.00609784	0.556535		0.28324	0.178137	0.0400788	0.193279	-0.377808
0.0997127	0.00611536	7.20676e-05	0.0060759	0.547583		0.283755	0.168431	0.0402631	0.19297	-0.609456
0.0998908	0.00605715	7.20942e-05	0.00605396	0.0442893		0.284269	0.264013	0.0401528	0.192673	1.77672
0.100069	0.00603368	7.15486e-05	0.00603221	0.0206014		0.284784	0.218061	0.0401402	0.192388	0.639586
0.100247	0.00599021	7.21715e-05	0.00601075	-0.284641		0.285299	0.190231	0.0401946	0.192117	-0.0469217
0.100425	0.00595329	7.16835e-05	0.0059893	-0.502333		0.285813	0.186617	0.0419437	0.191856	-0.124913
0.100603	0.00588522	7.17324e-05	0.00596785	-1.15186		0.286328	0.200346	0.0400892	0.19161	0.217917
0.100781	0.00594163	7.19259e-05	0.00594639	-0.0662209		0.286843	0.192614	0.0403846	0.191372	0.0307617
0.100959	0.00588246	7.15947e-05	0.00592494	-0.59334		0.287357	0.202763	0.0399772	0.191148	0.290528
0.101137	0.00582239	7.13162e-05	0.00590386	-1.14231		0.287872	0.191388	0.0400541	0.190932	0.0113871
0.101315	0.00592486	7.22507e-05	0.00588288	0.581019		0.288387	0.171975	0.0399981	0.190731	-0.468917
0.101493	0.00590131	7.16281e-05	0.00586191	0.550119		0.288901	0.193557	0.0399618	0.190535	0.0756272
0.101671	0.00580647	7.18321e-05	0.00584093	-0.479772		0.289416	0.15678	0.040242	0.190355	-0.834322
0.101849	0.00595858	7.19789e-05	0.00581996	1.92587		0.289931	0.168899	0.039759	0.190179	-0.535215
0.102028	0.00568857	7.12292e-05	0.00579906	-1.55113		0.290445	0.218086	0.0395467	0.190019	0.709728
0.102206	0.0058888	7.18443e-05	0.00577855	1.53451		0.29096	0.226927	0.0397955	0.189861	0.931407
0.102384	0.00579387	7.19981e-05	0.00575805	0.497485		0.291475	0.177912	0.039917	0.18972	-0.295824
0.102562	0.00586244	7.14035e-05	0.00573755	1.74907		0.291989	0.132335	0.0399093	0.189581	-1.43441
0.10274	0.00585529	7.24282e-05	0.00571705	1.90869		0.292504	0.105282	0.0399001	0.189458	-2.10968
0.102918	0.00579579	7.14534e-05	0.00569654	1.38896		0.293019	0.0934602	0.0404691	0.189337	-2.36913
0.103096	0.00578641	7.1915e-05	0.00567629	1.53121		0.293533	0.136451	0.0410438	0.189231	-1.28593
0.103274	0.00573185	7.20833e-05	0.00565625	1.04872		0.294048	0.129475	0.0423288	0.189126	-1.40923
0.103452	0.00565732	7.15555e-05	0.00563622	0.294918		0.294563	0.17758	0.0420342	0.189036	-0.27253
0.10363	0.00560452	7.16507e-05	0.00561618	-0.16272		0.295077	0.149502	0.0424009	0.188947	-0.930296
0.103808	0.00575899	7.17569e-05	0.00559614	2.26944		0.295592	0.137764	0.0428252	0.188872	-1.19341
0.103986	0.00555963	7.13867e-05	0.0055761	-0.230757		0.296106	0.0755393	0.0430119	0.188799	-2.63322
0.104164	0.00566626	7.18017e-05	0.00555649	1.52882		0.296621	0.102759	0.0430241	0.188738	-1.99839
0.104342	0.00555022	7.15222e-05	0.00553691	0.186138		0.297136	0.115378	0.0433871	0.18868	-1.68949
0.104521	0.00553594	7.07177e-05	0.00551733	0.263216		0.29765	0.191081	0.0440378	0.188632	0.0556159
0.104699	0.00555608	7.19272e-05	0.00549775	0.811014		0.298165	0.181644	0.0435982	0.188588	-0.15927
0.104877	0.00548498	7.08858e-05	0.00547817	0.0961264		0.29868	0.121834	0.0441503	0.188553	-1.51117
0.105055	0.00548215	7.11744e-05	0.00545872	0.329177		0.299194	0.139559	0.0451583	0.188522	-1.08425
0.105233	0.00544038	7.13725e-05	0.00543958	0.0111668		0.299709	0.107861	0.0433755	0.188499	-1.85907
0.105411	0.00542122	7.06996e-05	0.00542045	0.0109336		0.300224	0.137232	0.0429754	0.188481	-1.19253
0.105589	0.00543937	7.07593e-05	0.00540131	0.537894		0.300738	0.0817501	0.0430528	0.188471	-2.47883
0.105767	0.00541194	7.12364e-05	0.00538217	0.417876		0.301253	0.0842115	0.0421909	0.188465	-2.471
0.105945	0.00545848	7.05895e-05	0.00536303	1.35213		0.301768	0.159967	0.0421575	0.188465	-0.675994
0.106123	0.00541647	7.12583e-05	0.0053442	1.01414		0.302282	0.174146	0.0421905	0.188471	-0.339534
0.106301	0.00546758	7.0999e-05	0.00532551	2.00103		0.302797	0.145387	0.0427714	0.188482	-1.00756
0.106479	0.00535293	7.06172e-05	0.00530681	0.653042		0.303312	0.0303606	0.0418492	0.188498	-3.77875
0.106657	0.00522285	7.0379e-05	0.00528812	-0.927393		0.303826	0.0608757	0.0422117	0.188519	-3.02388
0.106835	0.00525417	7.03513e-05	0.00526942	-0.216826		0.304341	0.131986	0.0416208	0.188545	-1.35892
0.107013	0.0052067	6.99727e-05	0.00525076	-0.629717		0.304856	0.207147	0.0418621	0.188575	0.443638
0.107191	0.0051621	7.08481e-05	0.0052325	-0.993718		0.30537	0.142548	0.0419053	0.188612	-1.09923
0.10737	0.00517695	6.99709e-05	0.00521424	-0.532964		0.305885	0.150879	0.0424204	0.18865	-0.890407
0.107548	0.00518387	7.01688e-05	0.00519598	-0.172612		0.3064	0.192942	0.042598	0.188696	0.0996807
0.107726	0.0052651	7.00735e-05	0.00517772	1.24695		0.306914	0.166928	0.0421619	0.188743	-0.51741
0.107904	0.00522409	6.9802e-05	0.00515946	0.925876		0.307429	0.128818	0.0418197	0.188797	-1.43423
0.108082	0.00507194	6.97622e-05	0.0051414	-0.995625		0.307944	0.0916666	0.0418024	0.188852	-2.32488
0.10826	0.00515573	7.00364e-05	0.00512356	0.459304		0.308458	0.210238	0.0419562	0.188914	0.508242
0.108438	0.00522655	6.98558e-05	0.00510573	1.72959		0.308973	0.178368	0.0420919	0.188977	-0.252041
0.108616	0.00509821	7.02213e-05	0.00508789	0.146935		0.309488	0.135076	0.0416474	0.189046	-1.29589
0.108794	0.00511321	6.94649e-05	0.00507006	0.62122		0.310002	0.166565	0.0417541	0.189116	-0.540095
0.108972	0.00499268	6.9608e-05	0.00505222	-0.85539		0.310517	0.10365	0.0415087	0.189193	-2.06084
0.10915	0.00507148	7.01219e-05	0.00503474	0.523945		0.311032	0.226101	0.0417176	0.18927	0.882862
0.109328	0.00505212	6.93824e-05	0.00501732	0.501539		0.311546	0.163314	0.041828	0.189353	-0.622528
0.109506	0.00493667	6.96718e-05	0.0049999	-0.907598		0.312061	0.190872	0.0413572	0.189437	0.0347025
0.109685	0.00500486	6.97663e-05	0.00498249	0.320699		0.312576	0.169303	0.0411806	0.189526	-0.491076
0.109863	0.00506169	6.90465e-05	0.00496507	1.39939		0.31309	0.144525	0.0416836	0.189616	-1.08174
0.110041	0.00491581	6.93072e-05	0.00494774	-0.460746		0.313605	0.103922	0.0408068	0.189711	-2.10231
0.110219	0.00501844	6.9355e-05	0.00493073	1.26462		0.314119	0.157302	0.0411361	0.189806	-0.790167
0.110397	0.00494395	6.91927e-05	0.00491372	0.436881		0.314634	0.152356	0.0409451	0.189906	-0.917091
0.110575	0.00488362	6.9646e-05	0.00489671	-0.187936		0.315149	0.111075	0.040631	0.190008	-1.94268
0.110753	0.00484761	6.8782e-05	0.0048797	-0.466532		0.315663	0.120118	0.0407831	0.190114	-1.7163
0.110931	0.00482269	6.91681e-05	0.00486269	-0.578272		0.316178	0.199757	0.0410369	0.190222	0.232357
0.111109	0.00495288	6.93784e-05	0.00484592	1.54169		0.316693	0.193971	0.0405849	0.190332	0.0896516
0.111287	0.00484182	6.88193e-05	0.00482931	0.181839		0.317207	0.128515	0.040749	0.190445	-1.51979
0.111465	0.00493251	6.92504e-05	0.00481269	1.73018		0.317722	0.146811	0.04113	0.19056	-1.06368
0.111643	0.00489011	6.94775e-05	0.00479608	1.35339		0.318237	0.149127	0.0410955	0.190677	-1.01106
0.111821	0.00479598	6.85078e-05	0.00477947	0.241053		0.318751	0.205641	0.0407036	0.190797	0.364697
0.111999	0.00466351	6.92176e-05	0.00476285	-1.43523		0.319266	0.126703	0.0409329	0.190918	-1.56878
0.112177	0.00470871	6.86952e-05	0.00474662	-0.551916		0.319781	0.203651	0.0406841	0.191041	0.309954
0.112355	0.00478165	6.87816e-05	0.0047304	0.745141		0.320295	0.17463	0.040679	0.191166	-0.4065
0.112533	0.00476477	6.91433e-05	0.00471417	0.731813		0.32081	0.122503	0.0409264	0.191293	-1.68081
0.112712	0.00468953	6.8603e-05	0.00469794	-0.122633		0.321325	0.22163	0.0404316	0.191421	0.747153
0.11289	0.00469043	6.91056e-05	0.00468172	0.126097		0.321839	0.152971	0.0406522	0.191551	-0.949036
0.113068	0.00473673	6.88826e-05	0.00466563	1.03216		0.322354	0.180374	0.0407944	0.191683	-0.277229
0.113246	0.00458045	6.82503e-05	0.00464978	-1.01583		0.322869	0.253505	0.0403455	0.191816	1.52901
0.113424	0.00455116	6.86461e-05	0.00463393	-1.20573		0.323383	0.0893337	0.0404245	0.191951	-2.53851
0.113602	0.00461884	6.88731e-05	0.00461808	0.0110638		0.323898	0.173903	0.0424683	0.192088	-0.428192
0.11378	0.00459985	6.84074e-05	0.00460223	-0.0347477		0.324413	0.147945	0.0411744	0.192226	-1.07544
0.113958	0.00467685	6.9201e-05	0.00458638	1.30742		0.324927	0.170238	0.0402602	0.192364	-0.549585
0.114136	0.00452523	6.84843e-05	0.0045708	-0.665437		0.325442	0.106541	0.0406704	0.192505	-2.11368
0.114314	0.00455966	6.84849e-05	0.00455531	0.0634446		0.325957	0.189287	0.0401665	0.192646	-0.0836344
0.114492	0.00457082	6.84811e-05	0.00453983	0.452577		0.326471	0.226904	0.0404872	0.192789	0.842602
0.11467	0.00460969	6.84051e-05	0.00452434	1.2477		0.326986	0.226731	0.0406881	0.192933	0.830668
0.114848	0.00454655	6.82179e-05	0.00450885	0.552582		0.327501	0.176845	0.040209	0.193078	-0.403713
0.115027	0.00446892	6.84952e-05	0.00449342	-0.357675		0.328015	0.16622	0.0403456	0.193223	-0.669297
0.115205	0.00454261	6.82123e-05	0.00447828	0.943026		0.32853	0.196262	0.0407838	0.19337	0.0709007
0.115383	0.00461592	6.81134e-05	0.00446315	2.24286		0.329045	0.152857	0.0403505	0.193518	-1.00769
0.115561	0.0044411	6.79917e-05	0.00444802	-0.101718		0.329559	0.15801	0.0403506	0.193667	-0.883672
0.115739	0.00446782	6.83518e-05	0.00443288	0.511164		0.330074	0.156991	0.0408114	0.193816	-0.902319
0.115917	0.00454732	6.84784e-05	0.00441775	1.89217		0.330589	0.158261	0.0400674	0.193967	-0.891153
0.116095	0.00442288	6.78468e-05	0.0044028	0.296035		0.331103	0.180366	0.0403198	0.194119	-0.34109
0.116273	0.00459977	6.80555e-05	0.004388	3.11171		0.331618	0.180576	0.0405387	0.194271	-0.337833
0.116451	0.00441019	6.84273e-05	0.00437321	0.540471		0.332132	0.141233	0.0417912	0.194424	-1.27278
0.116629	0.0044918	6.73992e-05	0.00435841	1.97906		0.332647	0.185388	0.0404378	0.194578	-0.227258
0.116807	0.00438098	6.82266e-05	0.00434362	0.547587		0.333162	0.152979	0.0406232	0.194732	-1.02781
0.116985	0.00436595	6.79633e-05	0.00432883	0.546236		0.333676	0.234165	0.040378	0.194886	0.972772
0.117163	0.00429734	6.77171e-05	0.00431433	-0.250941		0.334191	0.185883	0.0402664	0.195041	-0.227443
0.117341	0.00433829	6.80261e-05	0.00429987	0.564813		0.334706	0.184445	0.0402584	0.195197	-0.267067
0.117519	0.00439458	6.78501e-05	0.0042854	1.60909		0.33522	0.143256	0.039878	0.195352	-1.30639
0.117697	0.0042578	6.74822e-05	0.00427094	-0.194688		0.335735	0.204531	0.0400222	0.195508	0.22544
0.117876	0.00429689	6.79351e-05	0.00425647	0.594935		0.33625	0.151349	0.0411106	0.195665	-1.07796
0.118054	0.00437199	6.74869e-05	0.0042421	1.92463		0.336764	0.146667	0.0397764	0.195821	-1.23576
0.118232	0.00421911	6.7586e-05	0.00422795	-0.130856		0.337279	0.230921	0.0401797	0.195978	0.869673
0.11841	0.00424507	6.79367e-05	0.00421381	0.460208		0.337794	0.196557	0.0405989	0.196135	0.0104042
0.118588	0.00420222	6.73466e-05	0.00419966	0.0380717		0.338308	0.17268	0.0402694	0.196292	-0.586339
0.118766	0.00417813	6.75697e-05	0.00418551	-0.109176		0.338823	0.120562	0.0399692	0.196448	-1.89862
0.118944	0.00415715	6.75706e-05	0.00417136	-0.210269		0.339338	0.196845	0.040234	0.196605	0.00595765
0.119122	0.00412871	6.75963e-05	0.00415742	-0.424698		0.339852	0.0810295	0.0398771	0.196762	-2.90224
0.1193	0.00422212	6.76341e-05	0.00414357	1.16135		0.340367	0.195666	0.0399709	0.196919	-0.0313528
0.119478	0.00411617	6.74819e-05	0.00412973	-0.200913		0.340882	0.283173	0.0415087	0.197076	2.07419
0.119656	0.00412265	6.72924e-05	0.00411588	0.100561		0.341396	0.235998	0.0402036	0.197233	0.96422
0.119834	0.00394868	6.73427e-05	0.00410204	-2.27728		0.341911	0.178696	0.0401842	0.19739	-0.4652
0.120012	0.0041498	6.67184e-05	0.00408821	0.923089		0.342426	0.215381	0.0402126	0.197546	0.443515
0.120191	0.00419036	6.73694e-05	0.00407466	1.71746		0.34294	0.227211	0.0397187	0.197703	0.742937
0.120369	0.00408386	6.71293e-05	0.0040611	0.339077		0.343455	0.184121	0.0400284	0.197858	-0.343189
0.120547	0.00399846	6.69441e-05	0.00404754	-0.733149		0.34397	0.231375	0.0401149	0.198014	0.831636
0.120725	0.00403743	6.73643e-05	0.00403398	0.0511695		0.344484	0.0898	0.0398264	0.198169	-2.72104
0.120903	0.00401686	6.69157e-05	0.00402043	-0.0532909		0.344999	0.192364	0.0401121	0.198324	-0.148594
0.121081	0.00394042	6.65625e-05	0.004007	-1.00019		0.345514	0.243884	0.0401465	0.19848	1.13096
0.121259	0.00417368	6.71644e-05	0.00399372	2.67944		0.346028	0.221695	0.0398195	0.198635	0.579101
0.121437	0.00405739	6.66802e-05	0.00398044	1.15402		0.346543	0.173401	0.0398959	0.19879	-0.636389
0.121615	0.0040225	6.70847e-05	0.00396716	0.824897		0.347058	0.188083	0.0399851	0.198945	-0.271651
0.121793	0.00397428	6.71818e-05	0.00395388	0.303594		0.347572	0.119014	0.0397263	0.199099	-2.01591
0.121971	0.00392823	6.64807e-05	0.00394061	-0.186159		0.348087	0.0614385	0.0396291	0.199252	-3.47759
0.122149	0.00389621	6.66758e-05	0.00392755	-0.470081		0.348602	0.176476	0.0401308	0.199405	-0.571352
0.122327	0.00383781	6.64938e-05	0.00391454	-1.15399		0.349116	0.18844	0.0396284	0.199557	-0.280536
0.122505	0.00406381	6.66428e-05	0.00390153	2.43503		0.349631	0.124593	0.039929	0.199709	-1.88123
0.122683	0.00414923	6.70581e-05	0.00388852	3.88778		0.350145	0.11514	0.039961	0.19986	-2.12006
0.122861	0.00385256	6.65365e-05	0.00387551	-0.344969		0.35066	0.153835	0.039844	0.20001	-1.15889
0.123039	0.00383106	6.65213e-05	0.00386256	-0.473548		0.351175	0.168165	0.0396594	0.200159	-0.806732
0.123218	0.00385279	6.65456e-05	0.00384981	0.0448114		0.351689	0.215163	0.0401557	0.200308	0.369928
0.123396	0.00372646	6.61487e-05	0.00383705	-1.6719		0.352204	0.203227	0.0396648	0.200456	0.0698503
0.123574	0.00381581	6.66443e-05	0.0038243	-0.127393		0.352719	0.21216	0.0397388	0.200604	0.290806
0.123752	0.0038211	6.66318e-05	0.00381155	0.143355		0.353233	0.162642	0.0402797	0.20075	-0.946089
0.12393	0.00382878	6.60972e-05	0.00379879	0.453665		0.353748	0.158116	0.0407374	0.200896	-1.05014
0.124108	0.00381292	6.66044e-05	0.00378619	0.40134		0.354263	0.0979242	0.0398275	0.201041	-2.58908
0.124286	0.003898	6.65526e-05	0.00377368	1.868		0.354777	0.219102	0.0402981	0.201185	0.444621
0.124464	0.00374021	6.60948e-05	0.00376117	-0.317151		0.355292	0.222052	0.0397652	0.201328	0.521169
0.124642	0.00367046	6.63677e-05	0.00374866	-1.17833		0.355807	0.182704	0.0397503	0.20147	-0.47209
0.12482	0.00377959	6.61891e-05	0.00373615	0.656241		0.356321	0.170044	0.0403668	0.201611	-0.781997
0.124998	0.00375783	6.64241e-05	0.00372364	0.514648		0.356836	0.213832	0.0397578	0.201751	0.303862
0.125176	0.0036217	6.6163e-05	0.00371137	-1.35526		0.357351	0.127867	0.0396123	0.20189	-1.86869
0.125354	0.0036857	6.56003e-05	0.00369909	-0.204191		0.357865	0.152745	0.0403528	0.202028	-1.22132
0.125532	0.00367881	6.59634e-05	0.00368682	-0.121431		0.35838	0.213761	0.0399059	0.202165	0.290579
0.125711	0.00367719	6.6244e-05	0.00367455	0.039913		0.358895	0.185832	0.0400808	0.202301	-0.410907
0.125889	0.00369786	6.55369e-05	0.00366227	0.543038		0.359409	0.204368	0.0401701	0.202436	0.048098
0.126067	0.00367731	6.62599e-05	0.00365008	0.410942		0.359924	0.202779	0.0398777	0.20257	0.00524102
0.126245	0.00363478	6.57043e-05	0.00363803	-0.0494793		0.360439	0.186828	0.0395693	0.202703	-0.401195
0.126423	0.00357602	6.56759e-05	0.00362598	-0.760705		0.360953	0.194361	0.0407994	0.202836	-0.207724
0.126601	0.00357281	6.60242e-05	0.00361393	-0.622802		0.361468	0.225089	0.0396568	0.202967	0.557844
0.126779	0.00364617	6.56609e-05	0.00360188	0.674526		0.361983	0.194398	0.0399069	0.203097	-0.217992
0.126957	0.00354661	6.56003e-05	0.00358983	-0.658823		0.362497	0.188601	0.039895	0.203226	-0.366577
0.127135	0.00348911	6.59838e-05	0.00357794	-1.34625		0.363012	0.130928	0.0397764	0.203354	-1.82082
0.127313	0.00358191	6.54878e-05	0.0035661	0.241343		0.363527	0.172782	0.0397102	0.203479	-0.773033
0.127491	0.00356506	6.58018e-05	0.00355427	0.164008		0.364041	0.179533	0.0411153	0.203605	-0.585466
0.127669	0.00361098	6.57496e-05	0.00354243	1.04255		0.364556	0.187143	0.0397217	0.203728	-0.417522
0.127847	0.00353641	6.52435e-05	0.0035306	0.0891123		0.365071	0.269096	0.0397547	0.20385	1.64121
0.128025	0.0034516	6.55754e-05	0.00351879	-1.02461		0.365585	0.190343	0.040311	0.203971	-0.338064
0.128203	0.00358273	6.56409e-05	0.00350716	1.15129		0.3661	0.206282	0.040189	0.204091	0.0545274
0.128382	0.00349793	6.54817e-05	0.00349553	0.036682		0.366615	0.185349	0.0416878	0.204208	-0.452391
0.12856	0.00348486	6.57394e-05	0.0034839	0.0146487		0.367129	0.0864701	0.0401086	0.204325	-2.9384
0.128738	0.00341419	6.48728e-05	0.00347227	-0.895229		0.367644	0.163189	0.0400353	0.20444	-1.03036
0.128916	0.00346913	6.56369e-05	0.00346064	0.129424		0.368158	0.123028	0.0399789	0.204554	-2.03922
0.129094	0.00353324	6.55228e-05	0.00344911	1.28401		0.368673	0.19466	0.040508	0.204666	-0.247003
0.129272	0.00350887	6.52712e-05	0.00343767	1.09077		0.369188	0.10796	0.0397622	0.204776	-2.43488
0.12945	0.00348571	6.54791e-05	0.00342624	0.908229		0.369702	0.128075	0.0395756	0.204885	-1.94085
0.129628	0.00337243	6.51436e-05	0.00341481	-0.650501		0.370217	0.0790118	0.0400035	0.204993	-3.14925
0.129806	0.0034864	6.50796e-05	0.00340337	1.27579		0.370732	0.149205	0.0398631	0.205098	-1.40214
0.129984	0.00334018	6.52863e-05	0.00339194	-0.792785		0.371246	0.12067	0.0396924	0.205203	-2.1297
0.130162	0.0034052	6.48845e-05	0.00338068	0.377964		0.371761	0.172383	0.0399772	0.205306	-0.823532
0.13034	0.00338164	6.53024e-05	0.00336943	0.186961		0.372276	0.207547	0.0398482	0.205406	0.0537189
0.130518	0.00335644	6.5247e-05	0.00335819	-0.0267599		0.37279	0.203752	0.0397547	0.205506	-0.044113
0.130696	0.00337323	6.47989e-05	0.00334694	0.405701		0.373305	0.179262	0.0402046	0.205603	-0.655181
0.130875	0.00339725	6.51083e-05	0.0033357	0.945409		0.37382	0.183052	0.039829	0.205699	-0.568616
0.131053	0.00329839	6.52173e-05	0.00332451	-0.400431		0.374334	0.22087	0.03981	0.205793	0.378714
0.131231	0.00333996	6.46937e-05	0.00331344	0.409916		0.374849	0.15601	0.0406817	0.205886	-1.22601
0.131409	0.00333757	6.49543e-05	0.00330238	0.541796		0.375364	0.164495	0.0410989	0.205977	-1.00933
0.131587	0.00338195	6.48465e-05	0.00329131	1.39769		0.375878	0.186253	0.0417041	0.206068	-0.475126
0.131765	0.00318607	6.4691e-05	0.00328025	-1.45587		0.376393	0.100175	0.0423809	0.206155	-2.50067
0.131943	0.00328883	6.48977e-05	0.00326919	0.302661		0.376908	0.203937	0.042313	0.206242	-0.0544868
0.132121	0.00316603	6.43305e-05	0.00325824	-1.43344		0.377422	0.188186	0.043873	0.206326	-0.413475
0.132299	0.00324639	6.45967e-05	0.00324736	-0.0149543		0.377937	0.207024	0.0430234	0.20641	0.0142783
0.132477	0.00316327	6.47413e-05	0.00323647	-1.13062		0.378452	0.2341	0.0431848	0.20649	0.63935
0.132655	0.00332175	6.45722e-05	0.00322558	1.48936		0.378966	0.198726	0.0429922	0.20657	-0.182442
0.132833	0.0032153	6.4599e-05	0.00321469	0.00942739		0.379481	0.187605	0.0434647	0.206646	-0.438073
0.133011	0.00318268	6.49187e-05	0.00320381	-0.325546		0.379996	0.142087	0.0430264	0.206722	-1.50221
0.133189	0.00316254	6.40716e-05	0.0031931	-0.476904		0.38051	0.162026	0.0435988	0.206794	-1.02681
0.133367	0.00307783	6.4491e-05	0.00318238	-1.62111		0.381025	0.236161	0.0435283	0.206866	0.673022
0.133546	0.00310033	6.45383e-05	0.00317166	-1.1052		0.38154	0.163392	0.0423597	0.206934	-1.0279
0.133724	0.00311649	6.42933e-05	0.00316094	-0.691363		0.382054	0.255934	0.0417459	0.207001	1.17215
0.133902	0.00311222	6.46046e-05	0.00315022	-0.588209		0.382569	0.18597	0.0417761	0.207066	-0.504966
0.13408	0.00319871	6.44095e-05	0.00313958	0.918094		0.383084	0.199539	0.0418211	0.207129	-0.181485
0.134258	0.00298243	6.41172e-05	0.00312902	-2.28631		0.383598	0.262392	0.0414814	0.207189	1.33079
0.134436	0.00310852	6.44764e-05	0.00311847	-0.154274		0.384113	0.228961	0.0413598	0.207248	0.524969
0.134614	0.00306431	6.41658e-05	0.00310791	-0.679536		0.384628	0.213526	0.0410958	0.207304	0.151395
0.134792	0.00317641	6.44813e-05	0.00309736	1.22597		0.385142	0.163087	0.0415336	0.207359	-1.06593
0.13497	0.00299927	6.42956e-05	0.0030868	-1.36143		0.385657	0.260863	0.0415501	0.207411	1.28645
0.135148	0.00317162	6.39664e-05	0.00307638	1.48892		0.386172	0.2587	0.0423941	0.207461	1.20863
0.135326	0.00299378	6.39609e-05	0.00306598	-1.12885		0.386686	0.220566	0.0412643	0.207509	0.316431
0.135504	0.00309192	6.41026e-05	0.00305558	0.566826		0.387201	0.206483	0.0414199	0.207555	-0.0258692
0.135682	0.003074	6.42156e-05	0.00304519	0.448692		0.387715	0.249493	0.0418885	0.207598	1.00016
0.13586	0.00304158	6.41336e-05	0.00303479	0.105888		0.38823	0.275362	0.0411842	0.207639	1.6444
0.136039	0.00307066	6.39499e-05	0.00302443	0.722972		0.388745	0.239458	0.0413882	0.207677	0.767864
0.136216	0.00304493	6.37981e-05	0.00301418	0.481927		0.389259	0.253386	0.0414886	0.207714	1.10083
0.136395	0.00301723	6.38911e-05	0.00300394	0.207979		0.389774	0.259431	0.0411983	0.207748	1.25449
0.136573	0.00297461	6.39277e-05	0.0029937	-0.298634		0.390289	0.210441	0.0418727	0.20778	0.063545
0.136751	0.00310234	6.3871e-05	0.00298346	1.86127		0.390803	0.214583	0.040952	0.207811	0.165362
0.136929	0.00297824	6.39892e-05	0.00297322	0.0784976		0.391318	0.166779	0.0413167	0.207839	-0.993789
0.137107	0.00294566	6.36777e-05	0.00296307	-0.273361		0.391833	0.240119	0.0416356	0.207865	0.774664
0.137285	0.00300701	6.37256e-05	0.00295298	0.847901		0.392347	0.214381	0.040922	0.207889	0.158655
0.137463	0.00287749	6.37019e-05	0.00294289	-1.02661		0.392862	0.197787	0.0414554	0.20791	-0.24419
0.137641	0.00287155	6.34328e-05	0.0029328	-0.965541		0.393377	0.108465	0.0415162	0.207928	-2.39577
0.137819	0.00284059	6.36972e-05	0.00292271	-1.28918		0.393891	0.137041	0.0422545	0.207945	-1.67802
0.137997	0.0029454	6.36356e-05	0.00291262	0.515168		0.394406	0.192505	0.0411292	0.207958	-0.375721
0.138175	0.0028093	6.35885e-05	0.00290267	-1.46841		0.394921	0.244267	0.0420436	0.20797	0.863313
0.138353	0.00287946	6.35755e-05	0.00289273	-0.208791		0.395435	0.251226	0.0411092	0.207978	1.05202
0.138531	0.00290668	6.33996e-05	0.00288279	0.376769		0.39595	0.233035	0.0415457	0.207985	0.602943
0.13871	0.0029267	6.33934e-05	0.00287285	0.849426		0.396465	0.1235	0.0424449	0.207988	-1.99053
0.138888	0.00286824	6.38772e-05	0.00286291	0.0834257		0.396979	0.159758	0.041192	0.20799	-1.17091
0.139066	0.00289774	6.33493e-05	0.00285302	0.705864		0.397494	0.151851	0.0418648	0.207987	-1.34089
0.139244	0.00283415	6.36907e-05	0.00284323	-0.142548		0.398009	0.250601	0.0416336	0.207984	1.02361
0.139422	0.00285611	6.34189e-05	0.00283344	0.357543		0.398523	0.226771	0.0413413	0.207976	0.454623
0.1396	0.00273743	6.31019e-05	0.00282364	-1.3662		0.399038	0.121045	0.0415446	0.207968	-2.09228
0.139778	0.00282884	6.32788e-05	0.00281385	0.236951		0.399553	0.190698	0.0416391	0.207955	-0.41444
0.139956	0.00269266	6.3271e-05	0.00280405	-1.76054		0.400067	0.247655	0.0415295	0.207941	0.956277
0.140134	0.00267958	6.3009e-05	0.00279437	-1.82172		0.400582	0.228959	0.0418392	0.207923	0.502782
0.140312	0.00288354	6.35563e-05	0.00278471	1.55494		0.401097	0.141852	0.041646	0.207904	-1.58603
0.14049	0.00283202	6.30857e-05	0.00277506	0.902835		0.401611	0.300578	0.0415685	0.20788	2.23
0.140668	0.00272997	6.30535e-05	0.00276541	-0.562126		0.402126	0.186446	0.0419219	0.207855	-0.510695
0.140846	0.00274687	6.30464e-05	0.00275576	-0.141055		0.402641	0.223697	0.0417491	0.207826	0.380142
0.141024	0.00269352	6.31146e-05	0.00274613	-0.833595		0.403155	0.293568	0.0417955	0.207796	2.05218
0.141203	0.00276734	6.32399e-05	0.00273662	0.485706		0.40367	0.242633	0.0418222	0.207762	0.833796
0.14138	0.00275032	6.30668e-05	0.00272712	0.367911		0.404185	0.298882	0.0418582	0.207726	2.17774
0.141559	0.00282314	6.29816e-05	0.00271761	1.67558		0.404699	0.206743	0.0417474	0.207686	-0.022593
0.141737	0.00265363	6.28959e-05	0.0027081	-0.86605		0.405214	0.220046	0.0426198	0.207645	0.290968
0.141915	0.00265915	6.25819e-05	0.00269859	-0.630262		0.405728	0.25793	0.0418545	0.207601	1.20246
0.142093	0.00262106	6.29696e-05	0.00268916	-1.08146		0.406243	0.272637	0.0418202	0.207555	1.55622
0.142271	0.00269556	6.29983e-05	0.00267979	0.250308		0.406758	0.236378	0.0420869	0.207506	0.686
0.142449	0.00271257	6.25346e-05	0.00267042	0.673979		0.407272	0.154858	0.0420763	0.207455	-1.25003
0.142627	0.00271427	6.29899e-05	0.00266105	0.844818		0.407787	0.164124	0.0432569	0.2074	-1.00044
0.142805	0.00258925	6.2468e-05	0.00265169	-0.999504		0.408302	0.260287	0.0425657	0.207342	1.24383
0.142983	0.00261983	6.2657e-05	0.00264232	-0.358938		0.408816	0.24082	0.0429847	0.207282	0.780222
0.143161	0.00266072	6.28836e-05	0.00263308	0.439558		0.409331	0.282921	0.0429605	0.207219	1.76213
0.143339	0.00261172	6.26349e-05	0.00262385	-0.193678		0.409846	0.209349	0.0429774	0.207153	0.0510896
0.143517	0.00271872	6.27359e-05	0.00261462	1.65929		0.41036	0.26288	0.0423269	0.207084	1.31822
0.143695	0.00255847	6.26803e-05	0.00260539	-0.74864		0.410875	0.301479	0.0421201	0.207013	2.24278
0.143873	0.00255899	6.23465e-05	0.00259617	-0.596297		0.41139	0.243174	0.0425752	0.206937	0.851122
0.144051	0.00256984	6.25567e-05	0.00258698	-0.273975		0.411904	0.171097	0.0425227	0.206861	-0.841047
0.14423	0.00263295	6.27287e-05	0.00257789	0.877764		0.412419	0.229711	0.0423491	0.206779	0.541492
0.144408	0.00262761	6.23296e-05	0.0025688	0.943548		0.412934	0.233928	0.0423823	0.206697	0.642506
0.144586	0.00260026	6.25808e-05	0.00255971	0.647978		0.413448	0.238549	0.0422828	0.20661	0.755371
0.144764	0.00266863	6.28073e-05	0.00255062	1.87894		0.413963	0.316019	0.0424142	0.206522	2.58161
0.144942	0.00251528	6.21365e-05	0.00254153	-0.422441		0.414478	0.28913	0.0431324	0.206429	1.91738
0.14512	0.00258285	6.24459e-05	0.00253253	0.805802		0.414992	0.17518	0.0436382	0.206335	-0.713941
0.145298	0.00256025	6.22036e-05	0.00252358	0.589548		0.415507	0.254457	0.0431218	0.206236	1.11825
0.145476	0.00250148	6.23088e-05	0.00251462	-0.210965		0.416022	0.206909	0.0444569	0.206137	0.0173719
0.145654	0.0025126	6.31885e-05	0.00250567	0.10964		0.416536	0.142015	0.0429664	0.206032	-1.48993
0.145832	0.0025475	6.34055e-05	0.00249672	0.800877		0.417051	0.224426	0.0426889	0.205927	0.433356
0.14601	0.00246152	6.40258e-05	0.00248777	-0.410069		0.417566	0.250949	0.0426494	0.205816	1.05823
0.146188	0.00248865	6.44014e-05	0.00247896	0.150494		0.41808	0.174251	0.0425365	0.205705	-0.739454
0.146366	0.00249928	6.44499e-05	0.00247014	0.452103		0.418595	0.160571	0.0430404	0.205589	-1.04594
0.146544	0.00232461	6.48861e-05	0.00246133	-2.10702		0.41911	0.183795	0.0434296	0.205472	-0.49912
0.146723	0.00253684	6.50427e-05	0.00245251	1.29653		0.419624	0.202392	0.0431105	0.20535	-0.0686144
0.146901	0.00243346	6.57721e-05	0.00244369	-0.155583		0.420139	0.245655	0.0433425	0.205227	0.932747
0.147079	0.00240761	6.58543e-05	0.00243494	-0.414946		0.420654	0.229781	0.0438903	0.205102	0.562293
0.147257	0.00241838	6.5535e-05	0.00242626	-0.12018		0.421168	0.210712	0.0439579	0.204974	0.130525
0.147435	0.00245617	6.60841e-05	0.00241757	0.584029		0.421683	0.23258	0.0440924	0.204843	0.629059
0.147613	0.0024264	6.67134e-05	0.00240889	0.262406		0.422198	0.331698	0.0442027	0.20471	2.87285
0.147791	0.00247963	6.62322e-05	0.00240021	1.19905		0.422712	0.139259	0.0440218	0.204573	-1.48369
0.147969	0.00235797	6.70032e-05	0.00239153	-0.500916		0.423227	0.364866	0.0441785	0.204434	3.63144
0.148147	0.00242678	6.698e-05	0.00238296	0.654165		0.423741	0.191119	0.0442579	0.204292	-0.297651
0.148325	0.00234688	6.66532e-05	0.00237442	-0.413153		0.424256	0.143519	0.0445297	0.204148	-1.36153
0.148503	0.00233225	6.73888e-05	0.00236587	-0.49894		0.424771	0.221424	0.045499	0.204	0.382947
0.148681	0.00233586	6.72095e-05	0.00235733	-0.319404		0.425285	0.151483	0.0446575	0.20385	-1.17264
0.148859	0.00228798	6.73737e-05	0.00234878	-0.902444		0.4258	0.311182	0.0446105	0.203697	2.40941
0.149037	0.00236306	6.80858e-05	0.00234026	0.334813		0.426315	0.225705	0.0448988	0.203541	0.493635
0.149216	0.0022547	6.78555e-05	0.00233185	-1.13702		0.426829	0.214128	0.0449191	0.203383	0.239199
0.149394	0.00238405	6.79244e-05	0.00232344	0.892301		0.427344	0.257545	0.0461778	0.203222	1.17639
0.149572	0.00234843	6.83148e-05	0.00231503	0.488913		0.427859	0.205486	0.0453959	0.203059	0.0534696
0.14975	0.00234797	6.75561e-05	0.00230662	0.612099		0.428373	0.245015	0.0453909	0.202892	0.92801
0.149928	0.00232328	6.86544e-05	0.00229821	0.365206		0.428888	0.22664	0.045659	0.202724	0.523807
0.150106	0.00229525	6.85135e-05	0.00228987	0.0784663		0.429403	0.279382	0.0456294	0.202551	1.6838
0.150284	0.00226245	6.86395e-05	0.00228159	-0.278906		0.429917	0.238121	0.0459617	0.202378	0.777671
0.150462	0.00231169	6.86668e-05	0.00227332	0.558858		0.430432	0.21763	0.0463912	0.2022	0.3326
0.15064	0.00227074	6.87055e-05	0.00226504	0.083021		0.430947	0.231492	0.045514	0.202022	0.647495
0.150818	0.00227827	6.86722e-05	0.00225676	0.313271		0.431461	0.266366	0.0458751	0.201839	1.40658
0.150996	0.00220318	6.91983e-05	0.00224848	-0.654597		0.431976	0.1721	0.0462693	0.201656	-0.638778
0.151174	0.00222893	6.90888e-05	0.00224033	-0.164976		0.432491	0.247609	0.0471233	0.201468	0.979159
0.151352	0.0022328	6.9539e-05	0.00223218	0.0088871		0.433005	0.209579	0.04574	0.20128	0.181447
0.15153	0.00228853	6.97367e-05	0.00222404	0.924822		0.43352	0.196793	0.0458694	0.201087	-0.0936092
0.151708	0.00228449	6.91275e-05	0.00221589	0.992369		0.434035	0.181238	0.0456936	0.200894	-0.430161
0.151887	0.00225514	6.9744e-05	0.00220774	0.679571		0.434549	0.158181	0.046287	0.200696	-0.918511
0.152065	0.00217293	6.95412e-05	0.00219965	-0.384175		0.435064	0.287316	0.0458843	0.200498	1.8921
0.152243	0.0022163	7.01471e-05	0.00219163	0.351661		0.435578	0.321944	0.0462946	0.200298	2.62765
0.152421	0.00213101	7.0166e-05	0.00218362	-0.749765		0.436093	0.201103	0.0464149	0.200097	0.0216827
0.152599	0.00228101	6.82886e-05	0.0021756	1.54354		0.436608	0.234114	0.046355	0.199892	0.738263
0.152777	0.00208733	6.75117e-05	0.00216759	-1.18885		0.437123	0.169853	0.0474301	0.199686	-0.628989
0.152955	0.00214313	6.76536e-05	0.00215958	-0.243106		0.437637	0.146915	0.0464945	0.199477	-1.1305
0.153133	0.00223755	6.68595e-05	0.00215166	1.28462		0.438152	0.196304	0.0468309	0.199267	-0.0632595
0.153311	0.00229439	6.73816e-05	0.00214378	2.23519		0.438667	0.233253	0.0466767	0.199053	0.732695
0.153489	0.00213483	6.66891e-05	0.0021359	-0.0159996		0.439181	0.246312	0.0462926	0.198838	1.02551
0.153667	0.00210912	6.64406e-05	0.00212802	-0.284389		0.439696	0.142206	0.0466553	0.198621	-1.20919
0.153845	0.00219384	6.60643e-05	0.00212013	1.11569		0.440211	0.199849	0.0464513	0.198402	0.0311509
0.154023	0.00221696	6.62388e-05	0.00211227	1.58052		0.440725	0.276522	0.0484271	0.198181	1.61771
0.154201	0.00200857	6.59062e-05	0.00210452	-1.4558		0.44124	0.132372	0.0466329	0.197958	-1.40643
0.15438	0.00211033	6.60371e-05	0.00209677	0.2054		0.441754	0.126757	0.0468549	0.197733	-1.5148
0.154557	0.00213808	6.53872e-05	0.00208902	0.750376		0.442269	0.183111	0.0469787	0.197506	-0.306405
0.154736	0.00212505	6.5423e-05	0.00208126	0.669275		0.442784	0.230061	0.0471102	0.197277	0.695907
0.154914	0.0020941	6.53689e-05	0.00207351	0.314951		0.443298	0.209783	0.0476856	0.197046	0.267106
0.155092	0.00224272	6.50321e-05	0.00206583	2.72006		0.443813	0.318614	0.0479996	0.196814	2.53753
0.15527	0.00204853	6.49408e-05	0.00205821	-0.149028		0.444328	0.199156	0.0474737	0.196579	0.0542806
0.155448	0.00208718	6.49878e-05	0.00205059	0.56306		0.444842	0.206488	0.0477692	0.196343	0.212369
0.155626	0.00191323	6.48756e-05	0.00204297	-1.99978		0.445357	0.251202	0.0477758	0.196105	1.15323
0.155804	0.00212876	6.50032e-05	0.00203535	1.43707		0.445872	0.194186	0.0491827	0.195866	-0.0341624
0.155982	0.00204075	6.45014e-05	0.00202773	0.201918		0.446386	0.199154	0.0482402	0.195625	0.0731589
0.15616	0.00190094	6.42138e-05	0.00202022	-1.85758		0.446901	0.208877	0.0490431	0.195382	0.275156
0.156338	0.00194838	6.45124e-05	0.00201273	-0.997498		0.447416	0.258233	0.0485032	0.195138	1.30085
0.156516	0.00200376	6.41981e-05	0.00200524	-0.0230536		0.44793	0.210246	0.0485381	0.194893	0.316314
0.156694	0.00196887	6.44019e-05	0.00199775	-0.448434		0.448445	0.131184	0.04997	0.194645	-1.26998
0.156872	0.0020487	6.43602e-05	0.00199026	0.90803		0.44896	0.208092	0.0488573	0.194397	0.280306
0.157051	0.00203327	6.3879e-05	0.0019828	0.790009		0.449474	0.232869	0.0496719	0.194146	0.779568
0.157228	0.00192716	6.41233e-05	0.00197544	-0.752971		0.449989	0.247233	0.0493305	0.193896	1.08122
0.157407	0.0019399	6.41677e-05	0.00196808	-0.439177		0.450504	0.224701	0.0494107	0.193644	0.62855
0.157585	0.00198223	6.36633e-05	0.00196072	0.337887		0.451018	0.172224	0.0500511	0.193392	-0.422926
0.157763	0.00191771	6.41489e-05	0.00195336	-0.555692		0.451533	0.294587	0.0499834	0.193138	2.02966
0.157941	0.00187983	6.32765e-05	0.001946	-1.04565		0.452048	0.208954	0.0515886	0.192883	0.311516
0.158119	0.00206151	6.37739e-05	0.00193872	1.92541		0.452562	0.208501	0.0497506	0.192627	0.319078
0.158297	0.0019593	6.37318e-05	0.00193148	0.436438		0.453077	0.295506	0.0501139	0.19237	2.05804
0.158475	0.00188141	6.34281e-05	0.00192425	-0.675426		0.453591	0.288526	0.050307	0.192111	1.91653
0.158653	0.00185274	6.33772e-05	0.00191702	-1.0142		0.454106	0.316534	0.0503925	0.191852	2.47422
0.158831	0.0018677	6.37179e-05	0.00190978	-0.660458		0.454621	0.158607	0.0504974	0.191591	-0.65319
0.159009	0.0018947	6.30849e-05	0.00190256	-0.124531		0.455136	0.216688	0.0506832	0.19133	0.500318
0.159187	0.00193793	6.3544e-05	0.00189545	0.668513		0.45565	0.297013	0.051666	0.191068	2.05058
0.159365	0.0020638	6.31923e-05	0.00188834	2.77654		0.456165	0.188362	0.0530346	0.190805	-0.0460586
0.159543	0.0019127	6.31601e-05	0.00188124	0.498131		0.45668	0.138365	0.050909	0.19054	-1.02488
0.159721	0.00197923	6.31133e-05	0.00187413	1.66523		0.457194	0.239383	0.0512322	0.190276	0.958524
0.1599	0.00200566	6.31231e-05	0.00186703	2.19625		0.457709	0.245889	0.0513293	0.19001	1.08864
0.160078	0.00191412	6.29818e-05	0.00185998	0.859693		0.458224	0.198157	0.051498	0.189744	0.163373
0.160256	0.00183594	6.30446e-05	0.001853	-0.270523		0.458738	0.209763	0.0521508	0.189476	0.388999
0.160434	0.00187976	6.26791e-05	0.00184602	0.538361		0.459253	0.232724	0.0519942	0.189209	0.836928
0.160612	0.0019051	6.28337e-05	0.00183904	1.05139		0.459767	0.247082	0.0530624	0.18894	1.09573
0.16079	0.00190334	6.28442e-05	0.00183206	1.13428		0.460282	0.216768	0.052791	0.188671	0.532229
0.160968	0.00182602	6.25562e-05	0.00182508	0.0150585		0.460797	0.187817	0.0530271	0.188402	-0.0110246
0.161146	0.00182866	6.26563e-05	0.0018182	0.166911		0.461311	0.221131	0.0528008	0.188131	0.624985
0.161324	0.00185955	6.25867e-05	0.00181135	0.770148		0.461826	0.251845	0.0526817	0.187861	1.21455
0.161502	0.00182378	6.25436e-05	0.00180449	0.308345		0.462341	0.0589945	0.0534711	0.187589	-2.40494
0.16168	0.00176905	6.25847e-05	0.00179764	-0.456853		0.462855	0.229085	0.0530576	0.187318	0.787199
0.161858	0.00183388	6.22422e-05	0.00179079	0.692328		0.46337	0.293094	0.0531749	0.187046	1.99432
0.162036	0.00178663	6.25124e-05	0.00178396	0.0426955		0.463885	0.217371	0.0552696	0.186774	0.553597
0.162214	0.00176215	6.25199e-05	0.00177723	-0.241251		0.464399	0.289731	0.0531039	0.186501	1.94392
0.162392	0.00173591	6.21093e-05	0.0017705	-0.557002		0.464914	0.139081	0.0537785	0.186229	-0.8767
0.162571	0.00179527	6.22893e-05	0.00176378	0.505592		0.465429	0.223555	0.0531918	0.185957	0.706844
0.162749	0.00164232	6.21882e-05	0.00175705	-1.84487		0.465943	0.196712	0.0533582	0.185685	0.20666
0.162927	0.00167066	6.22823e-05	0.00175032	-1.27905		0.466458	0.147987	0.0536786	0.185413	-0.697222
0.163105	0.00169094	6.20283e-05	0.00174367	-0.850047		0.466973	0.119067	0.0541424	0.185141	-1.22037
0.163283	0.00171895	6.22077e-05	0.00173706	-0.29117		0.467487	0.191176	0.053583	0.184868	0.117715
0.163461	0.00154407	6.14851e-05	0.00173046	-3.03147		0.468002	0.153778	0.0536462	0.184596	-0.574473
0.163639	0.00173576	6.21127e-05	0.00172386	0.191636		0.468517	0.319516	0.0538834	0.184324	2.50897
0.163817	0.00172065	6.16663e-05	0.00171725	0.0550706		0.469031	0.238819	0.0550066	0.184052	0.995653
0.163995	0.00177836	6.21347e-05	0.00171065	1.08973		0.469546	0.168038	0.0540552	0.183779	-0.291204
0.164173	0.00168764	6.1764e-05	0.00170417	-0.267583		0.470061	0.191327	0.0553274	0.183507	0.141346
0.164351	0.00166165	6.15862e-05	0.00169769	-0.585164		0.470575	0.170557	0.0553788	0.183234	-0.228922
0.164529	0.00170023	6.18175e-05	0.00169121	0.14593		0.47109	0.286795	0.055095	0.182962	1.88461
0.164707	0.00171372	6.15457e-05	0.00168473	0.471048		0.471604	0.224303	0.0550216	0.18269	0.756301
0.164885	0.00163384	6.15261e-05	0.00167825	-0.721807		0.472119	0.277516	0.0549794	0.182418	1.7297
0.165064	0.00164154	6.18609e-05	0.00167181	-0.489388		0.472634	0.177229	0.0566767	0.182146	-0.0867605
0.165242	0.0017429	6.11742e-05	0.00166546	1.26593		0.473149	0.237157	0.0553359	0.181875	0.999031
0.16542	0.00159646	6.14827e-05	0.0016591	-1.01884		0.473663	0.190537	0.0587561	0.181603	0.152047
0.165598	0.00174344	6.15748e-05	0.00165274	1.47294		0.474178	0.125221	0.0559536	0.181332	-1.00282
0.165776	0.00162304	6.11845e-05	0.00164639	-0.381584		0.474693	0.16157	0.0566591	0.181061	-0.344012
0.165954	0.00158381	6.14321e-05	0.00164003	-0.915157		0.475207	0.248864	0.0563071	0.180791	1.20896
0.166132	0.00162288	6.12763e-05	0.00163376	-0.177622		0.475722	0.29614	0.0561257	0.180521	2.06
0.16631	0.00164528	6.08273e-05	0.00162753	0.29181		0.476237	0.0979943	0.0566762	0.180251	-1.45135
0.166488	0.00154286	6.13547e-05	0.0016213	-1.2784		0.476751	0.379437	0.0565105	0.179982	3.52952
0.166666	0.00153928	6.11746e-05	0.00161506	-1.23878		0.477266	0.230232	0.0566936	0.179713	0.89109
0.166844	0.00159081	6.12183e-05	0.00160883	-0.294324		0.47778	0.169266	0.0570349	0.179444	-0.178459
0.167022	0.00167881	6.13117e-05	0.00160261	1.24285		0.478295	0.254747	0.0576413	0.179176	1.31105
0.1672	0.00154352	6.09709e-05	0.0015965	-0.868874		0.47881	0.0492001	0.0571522	0.178909	-2.26953
0.167378	0.0015204	6.08582e-05	0.00159038	-1.14995		0.479324	0.198519	0.0575709	0.178642	0.345265
0.167556	0.00153261	6.11392e-05	0.00158427	-0.84499		0.479839	0.213178	0.0587951	0.178375	0.591935
0.167735	0.00159244	6.06797e-05	0.00157816	0.235334		0.480354	0.0809912	0.0585522	0.17811	-1.65868
0.167913	0.0016051	6.12331e-05	0.00157205	0.53979		0.480868	0.220058	0.0586593	0.177846	0.71961
0.168091	0.0015228	6.10165e-05	0.001566	-0.707956		0.481383	0.311489	0.058342	0.177583	2.29519
0.168269	0.00152847	6.07377e-05	0.00156001	-0.519216		0.481898	0.0321025	0.0581604	0.17732	-2.49685
0.168447	0.00157948	6.13743e-05	0.00155401	0.414913		0.482412	0.220867	0.0585719	0.177058	0.747949
0.168625	0.001511	6.04074e-05	0.00154802	-0.612905		0.482927	0.343959	0.059481	0.176796	2.81035
0.168803	0.00153839	6.08953e-05	0.00154203	-0.059824		0.483442	0.182775	0.0591032	0.176536	0.105566
0.168981	0.0015152	6.07407e-05	0.00153604	-0.343131		0.483956	0.249595	0.0594318	0.176275	1.23368
0.169159	0.00147625	6.08222e-05	0.00153016	-0.886321		0.484471	0.271025	0.0599473	0.176016	1.58488
0.169337	0.00158893	6.07586e-05	0.00152429	1.06392		0.484986	0.16306	0.0597136	0.175757	-0.21263
0.169515	0.00155952	6.08314e-05	0.00151842	0.675687		0.4855	0.148819	0.0598757	0.175499	-0.44559
0.169693	0.00154216	5.99789e-05	0.00151255	0.493724		0.486015	0.253346	0.0600083	0.175241	1.30156
0.169871	0.00151417	6.06965e-05	0.00150668	0.123467		0.48653	0.23477	0.0601083	0.174985	0.994623
0.170049	0.00150307	6.03816e-05	0.00150084	0.0369483		0.487044	0.20927	0.061376	0.174729	0.562782
0.170228	0.00150983	6.04317e-05	0.00149509	0.243945		0.487559	0.150067	0.0608415	0.174474	-0.401155
0.170405	0.00147292	6.0504e-05	0.00148934	-0.271354		0.488074	0.32087	0.0607087	0.174219	2.41565
0.170584	0.00151376	6.02014e-05	0.00148359	0.501201		0.488588	0.245806	0.0609867	0.173966	1.17796
0.170762	0.00147283	6.01292e-05	0.00147784	-0.0832707		0.489103	0.286782	0.0615289	0.173713	1.83766
0.17094	0.00153249	6.05719e-05	0.00147209	0.997228		0.489617	0.218556	0.0613772	0.173461	0.734716
0.171118	0.00146154	5.99717e-05	0.00146641	-0.0812717		0.490132	0.33428	0.0614717	0.17321	2.62023
0.171296	0.0014944	6.02262e-05	0.00146078	0.558196		0.490647	0.157933	0.0616548	0.17296	-0.243725
0.171474	0.00142717	6.0366e-05	0.00145515	-0.463523		0.491161	0.200142	0.0621399	0.17271	0.441452
0.171652	0.00144744	5.99547e-05	0.00144952	-0.0346762		0.491676	0.356994	0.0620953	0.172462	2.97176
0.17183	0.0014753	6.02504e-05	0.00144389	0.521374		0.492191	0.279915	0.0624447	0.172214	1.72474
0.172008	0.00151976	6.00405e-05	0.00143826	1.3574		0.492706	0.282191	0.0624485	0.171967	1.76504
0.172186	0.00140028	5.99395e-05	0.00143275	-0.54168		0.49322	0.288586	0.0630505	0.171721	1.85351
0.172364	0.00136182	6.00789e-05	0.00142723	-1.0888		0.493735	0.257204	0.0631233	0.171476	1.3581
0.172542	0.00140642	5.98557e-05	0.00142172	-0.255615		0.49425	0.0747253	0.0634577	0.171232	-1.5208
0.17272	0.00137488	6.01363e-05	0.00141621	-0.687222		0.494764	0.276327	0.0639657	0.170988	1.6468
0.172899	0.00142838	5.99647e-05	0.00141069	0.294957		0.495279	0.245933	0.0631643	0.170747	1.19032
0.173077	0.00128948	5.9444e-05	0.00140523	-1.94721		0.495793	0.23836	0.0633928	0.170507	1.07035
0.173255	0.00137328	5.98031e-05	0.00139983	-0.444024		0.496308	0.220209	0.0645115	0.170268	0.774135
0.173433	0.00141002	5.99164e-05	0.00139444	0.260079		0.496823	0.249737	0.0639899	0.17003	1.24561
0.173611	0.00141146	5.94756e-05	0.00138904	0.376944		0.497337	0.180044	0.0642287	0.169793	0.159597
0.173789	0.00137124	5.993e-05	0.00138364	-0.206975		0.497852	0.161347	0.0638399	0.169557	-0.128603
0.173967	0.00139018	5.95173e-05	0.00137825	0.20048		0.498367	0.292171	0.0639666	0.169322	1.92052
0.174145	0.00132977	5.94588e-05	0.00137295	-0.72615		0.498881	0.188051	0.0646541	0.169087	0.293309
0.174323	0.00136302	5.9646e-05	0.00136766	-0.0778761
0.174501	0.00128086	5.89582e-05	0.00136239	-1.38276
0.174679	0.00139623	5.94445e-05	0.0013571	0.658194
0.174857	0.00126055	5.91993e-05	0.00135182	-1.54181
0.175035	0.00132826	5.88194e-05	0.00134657	-0.311224
0.175213	0.00139029	5.89848e-05	0.0013414	0.828841
0.175391	0.00136128	5.88855e-05	0.00133624	0.425317
0.175569	0.00147947	5.89282e-05	0.00133107	2.51834
0.175748	0.00136589	5.90134e-05	0.0013259	0.677575
0.175926	0.00129666	5.85598e-05	0.00132074	-0.411169
0.176104	0.00135794	5.85494e-05	0.00131564	0.722484
0.176282	0.00140958	5.87692e-05	0.00131059	1.68444
0.17646	0.00129808	5.81871e-05	0.00130554	-0.128121
0.176638	0.00133382	5.85009e-05	0.00130048	0.569854
0.176816	0.00140608	5.85077e-05	0.00129543	1.89119
0.176994	0.00138279	5.82216e-05	0.00129038	1.58723
0.177172	0.0012677	5.84262e-05	0.00128544	-0.303562
0.17735	0.00133172	5.84621e-05	0.0012805	0.876192
0.177528	0.0012442	5.80424e-05	0.00127556	-0.540226
0.177706	0.00121033	5.81312e-05	0.00127062	-1.03707
0.177884	0.00126399	5.7928e-05	0.00126568	-0.0291051
0.178063	0.00130805	5.81848e-05	0.00126078	0.812497
0.17824	0.00119655	5.80427e-05	0.00125595	-1.02332
0.178419	0.00126881	5.78353e-05	0.00125112	0.305938
0.178597	0.00121062	5.78732e-05	0.00124629	-0.616296
0.178775	0.0012331	5.77734e-05	0.00124146	-0.144669
0.178953	0.00116678	5.77195e-05	0.00123663	-1.21015
0.179131	0.00122046	5.79555e-05	0.00123188	-0.19703
0.179309	0.00124396	5.79336e-05	0.00122716	0.290004
0.179487	0.00127609	5.7779e-05	0.00122244	0.928573
0.179665	0.00112639	5.77198e-05	0.00121772	-1.58226
0.179843	0.00123498	5.74103e-05	0.001213	0.382893
0.180021	0.00121382	5.76117e-05	0.00120829	0.0959874
0.180199	0.00130944	5.7789e-05	0.00120368	1.83018
0.180377	0.00121413	5.73409e-05	0.00119906	0.262779
0.180555	0.00122238	5.76463e-05	0.00119445	0.484524
0.180733	0.0012427	5.74595e-05	0.00118983	0.920039
0.180912	0.00126973	5.73816e-05	0.00118522	1.47275
0.18109	0.00110795	5.76147e-05	0.00118066	-1.262
0.181268	0.00117405	5.74762e-05	0.00117615	-0.0365543
0.181446	0.00125636	5.77819e-05	0.00117164	1.46615
0.181624	0.00119742	5.7486e-05	0.00116713	0.526841
0.181802	0.00116422	5.73175e-05	0.00116263	0.0278275
0.18198	0.00118664	5.74123e-05	0.00115812	0.496827
0.182158	0.00121632	5.76398e-05	0.0011537	1.08644
0.182336	0.00114451	5.71684e-05	0.00114929	-0.0836476
0.182514	0.00115136	5.76483e-05	0.00114489	0.112302
0.182692	0.00115898	5.72147e-05	0.00114048	0.323343
0.18287	0.0010976	5.72686e-05	0.00113607	-0.671817
0.183048	0.00121714	5.7389e-05	0.0011317	1.48887
0.183226	0.00111721	5.7148e-05	0.00112739	-0.178134
0.183404	0.00115312	5.72914e-05	0.00112308	0.524267
0.183583	0.00111412	5.74934e-05	0.00111878	-0.0810354
0.183761	0.00106514	5.71244e-05	0.00111447	-0.863606
0.183939	0.00111374	5.74106e-05	0.00111017	0.0622359
0.184117	0.00108445	5.71961e-05	0.00110593	-0.37548
0.184295	0.00108054	5.71963e-05	0.00110172	-0.370286
0.184473	0.000986593	5.7279e-05	0.00109751	-1.93645
0.184651	0.00111308	5.7012e-05	0.0010933	0.346892
0.184829	0.00108108	5.72238e-05	0.0010891	-0.140082
0.185007	0.00109552	5.71885e-05	0.00108489	0.185842
0.185185	0.00115162	5.675e-05	0.00108078	1.24828
0.185363	0.00107404	5.70472e-05	0.00107667	-0.0460671
0.185541	0.00113276	5.71187e-05	0.00107256	1.05402
0.185719	0.0011184	5.67691e-05	0.00106844	0.879986
0.185897	0.00109163	5.71179e-05	0.00106433	0.477924
0.186076	0.00104374	5.67746e-05	0.00106026	-0.290975
0.186254	0.00105261	5.66407e-05	0.00105624	-0.0640882
0.186432	0.000997365	5.69143e-05	0.00105222	-0.963853
0.18661	0.00108939	5.68664e-05	0.0010482	0.724294
0.186788	0.00103652	5.67476e-05	0.00104418	-0.135037
0.186966	0.00106315	5.68899e-05	0.00104016	0.404044
0.187144	0.00101042	5.67309e-05	0.00103622	-0.454743
0.187322	0.000995914	5.66293e-05	0.00103229	-0.642335
0.1875	0.000991988	5.67523e-05	0.00102836	-0.64089
0.187678	0.0010125	5.64179e-05	0.00102443	-0.211475
0.187856	0.00110682	5.66677e-05	0.0010205	1.52323
0.188034	0.00107769	5.66656e-05	0.00101659	1.07826
0.188212	0.000991958	5.6548e-05	0.00101275	-0.367652
0.18839	0.00101844	5.68267e-05	0.00100891	0.167756
0.188568	0.000927788	5.64082e-05	0.00100507	-1.36996
0.188747	0.000981965	5.65505e-05	0.00100122	-0.340563
0.188925	0.00102512	5.68305e-05	0.000997382	0.488074
0.189103	0.000972939	5.66395e-05	0.00099359	-0.364602
0.189281	0.00100356	5.66851e-05	0.000989833	0.242161
0.189459	0.00103206	5.67001e-05	0.000986076	0.810999
0.189637	0.00104193	5.64029e-05	0.00098232	1.05686
0.189815	0.000837417	5.62538e-05	0.000978563	-2.50909
0.189993	0.000966955	5.63341e-05	0.000974806	-0.139369
0.190171	0.00100263	5.65649e-05	0.000971128	0.556911
0.190349	0.00103921	5.65858e-05	0.000967454	1.26809
0.190527	0.000940641	5.62261e-05	0.000963779	-0.411526
0.190705	0.000977459	5.62706e-05	0.000960105	0.308404
0.190883	0.00100478	5.63295e-05	0.00095643	0.858337
0.191061	0.000887241	5.60594e-05	0.000952783	-1.16916
0.19124	0.00101491	5.64163e-05	0.000949188	1.16495
0.191417	0.00101208	5.61681e-05	0.000945593	1.18372
0.191596	0.00100162	5.60408e-05	0.000941997	1.06392
0.191774	0.000999928	5.64109e-05	0.000938402	1.09068
0.191952	0.00101528	5.60157e-05	0.000934807	1.43662
0.19213	0.000977424	5.61439e-05	0.000931268	0.822111
0.192308	0.000935313	5.63578e-05	0.000927749	0.13421
0.192486	0.000915694	5.59888e-05	0.000924231	-0.152477
0.192664	0.000924716	5.59115e-05	0.000920713	0.0715971
0.192842	0.00103329	5.61593e-05	0.000917195	2.06725
0.19302	0.000863856	5.56853e-05	0.000913685	-0.894829
0.193198	0.00097327	5.6231e-05	0.000910241	1.1209
0.193376	0.000925261	5.58633e-05	0.000906797	0.330526
0.193554	0.000971507	5.58552e-05	0.000903353	1.2202
0.193732	0.000896254	5.59117e-05	0.000899908	-0.0653602
0.193911	0.000919401	5.55245e-05	0.000896464	0.413093
0.194088	0.000925382	5.59046e-05	0.000893056	0.578235
0.194267	0.000882733	5.5932e-05	0.000889684	-0.124272
0.194445	0.000872093	5.55517e-05	0.000886312	-0.255951
0.194623	0.000804868	5.59173e-05	0.000882939	-1.39619
0.194801	0.000870728	5.57134e-05	0.000879567	-0.158651
0.194979	0.000991432	5.56417e-05	0.000876195	2.07105
0.195157	0.000847222	5.58285e-05	0.000872884	-0.459663
0.195335	0.000866146	5.54984e-05	0.000869582	-0.0619099
0.195513	0.000850763	5.56744e-05	0.00086628	-0.278701
0.195691	0.000922001	5.59236e-05	0.000862977	1.05543
0.195869	0.000924561	5.55652e-05	0.000859675	1.16775
0.196047	0.00091992	5.55716e-05	0.000856391	1.1432
0.196225	0.000863766	5.57487e-05	0.000853156	0.19032
0.196403	0.000778784	5.52779e-05	0.000849921	-1.28691
0.196581	0.000795125	5.54703e-05	0.000846687	-0.929539
0.19676	0.00078538	5.54009e-05	0.000843452	-1.04822
0.196938	0.000857465	5.51758e-05	0.000840218	0.31259
0.197116	0.000856126	5.56605e-05	0.000837026	0.343154
0.197294	0.000900339	5.53405e-05	0.000833857	1.20132
0.197472	0.000829446	5.53478e-05	0.000830689	-0.0224562
0.19765	0.000825563	5.56568e-05	0.00082752	-0.0351673
0.197828	0.000946284	5.52014e-05	0.000824352	2.20886
0.198006	0.000863988	5.5426e-05	0.000821185	0.772246
0.198184	0.000793944	5.53641e-05	0.000818081	-0.435974
0.198362	0.000781949	5.5208e-05	0.000814977	-0.59825
0.19854	0.000790178	5.54327e-05	0.000811873	-0.391375
0.198718	0.000895648	5.52273e-05	0.000808769	1.57312
0.198896	0.000792257	5.5188e-05	0.000805665	-0.242948
0.199074	0.000874586	5.54825e-05	0.000802587	1.29769
0.199252	0.000808925	5.50181e-05	0.000799546	0.170475
0.199431	0.00078846	5.52353e-05	0.000796505	-0.145646
0.199609	0.000746884	5.52731e-05	0.000793464	-0.842717
0.199787	0.000741089	5.47839e-05	0.000790422	-0.900511
0.199965	0.000725773	5.51746e-05	0.000787381	-1.11661
0.200143	0.00071131	5.50538e-05	0.00078439	-1.32743
0.200321	0.000674918	5.45688e-05	0.000781411	-1.95154
0.200499	0.000777307	5.51423e-05	0.000778432	-0.0203999
0.200677	0.000722531	5.50145e-05	0.000775453	-0.961959
0.200855	0.000751478	5.5049e-05	0.000772474	-0.381398
0.201033	0.00076411	5.50737e-05	0.000769506	-0.0979778
0.201211	0.000782693	5.48837e-05	0.000766588	0.293439
0.201389	0.000667661	5.47477e-05	0.00076367	-1.75366
0.201567	0.00076544	5.51844e-05	0.000760752	0.0849552
0.201745	0.000796573	5.48989e-05	0.000757834	0.705644
0.201924	0.000747703	5.50171e-05	0.000754916	-0.131103
0.202102	0.000825557	5.47149e-05	0.000752032	1.34378
0.20228	0.000748876	5.48076e-05	0.000749175	-0.00544997
0.202458	0.000784281	5.48587e-05	0.000746317	0.692031
0.202636	0.000778733	5.44484e-05	0.00074346	0.64783
0.202814	0.000780448	5.48476e-05	0.000740602	0.726484
0.202992	0.00081798	5.49439e-05	0.000737744	1.46032
0.20317	0.000721453	5.46752e-05	0.000734944	-0.246755
0.203348	0.000697865	5.47964e-05	0.000732147	-0.625629
0.203526	0.00075789	5.46812e-05	0.00072935	0.521936
0.203704	0.000735731	5.43916e-05	0.000726553	0.168748
0.203882	0.000762151	5.49659e-05	0.000723755	0.69854
0.20406	0.000626528	5.43357e-05	0.000720978	-1.73827
0.204238	0.00073373	5.47749e-05	0.000718241	0.282777
0.204417	0.000744775	5.47737e-05	0.000715503	0.534408
0.204595	0.000678409	5.43607e-05	0.000712766	-0.632021
0.204773	0.000739185	5.4571e-05	0.000710029	0.53428
0.204951	0.000654919	5.4601e-05	0.000707292	-0.959186
0.205129	0.000702154	5.43711e-05	0.000704597	-0.0449393
0.205307	0.000717314	5.45443e-05	0.00070192	0.282227
0.205485	0.000666559	5.43778e-05	0.000699243	-0.601049
0.205663	0.000703997	5.42789e-05	0.000696565	0.136913
0.205841	0.00065828	5.44288e-05	0.000693888	-0.654214
0.206019	0.000712734	5.43857e-05	0.000691217	0.395633
0.206197	0.000654998	5.44287e-05	0.0006886	-0.61736
0.206375	0.000691433	5.44721e-05	0.000685983	0.100046
0.206553	0.000651361	5.43605e-05	0.000683366	-0.588758
0.206731	0.000723583	5.41915e-05	0.000680749	0.790415
0.206909	0.000767538	5.44391e-05	0.000678132	1.64231
0.207088	0.000651349	5.42577e-05	0.000675545	-0.445948
0.207265	0.000599856	5.43293e-05	0.000672989	-1.3461
0.207444	0.00067365	5.43957e-05	0.000670433	0.0591481
0.207622	0.000675167	5.42297e-05	0.000667876	0.134439
0.2078	0.000704042	5.4194e-05	0.00066532	0.714505
0.207978	0.000611966	5.41276e-05	0.000662764	-0.938486
0.208156	0.0006357	5.40513e-05	0.000660261	-0.454407
0.208334	0.000709931	5.42599e-05	0.000657766	0.961388
0.208512	0.000733535	5.40862e-05	0.000655271	1.44702
0.20869	0.000632401	5.42576e-05	0.000652776	-0.375527
0.208868	0.000622151	5.39217e-05	0.000650281	-0.521684
0.209046	0.000627585	5.41263e-05	0.000647802	-0.373517
0.209224	0.000743198	5.40234e-05	0.000645369	1.81086
0.209402	0.000605121	5.40817e-05	0.000642936	-0.69922
0.20958	0.000667611	5.41176e-05	0.000640503	0.500911
0.209758	0.000601155	5.40087e-05	0.00063807	-0.683495
0.209937	0.000655822	5.39765e-05	0.000635637	0.373966
0.210115	0.000666648	5.38907e-05	0.000633244	0.619847
0.210293	0.000615896	5.37407e-05	0.000630874	-0.278707
0.210471	0.000628909	5.40644e-05	0.000628504	0.00749662
0.210649	0.00057165	5.37915e-05	0.000626134	-1.01286
0.210827	0.000528781	5.36373e-05	0.000623763	-1.77083
0.211005	0.000654313	5.40175e-05	0.000621395	0.609393
0.211183	0.000623517	5.37086e-05	0.000619088	0.0824598
0.211361	0.000612746	5.36871e-05	0.000616781	-0.0751633
0.211539	0.000591614	5.3841e-05	0.000614475	-0.424593
0.211717	0.000595677	5.37959e-05	0.000612168	-0.306542
0.211895	0.000595236	5.38214e-05	0.000609861	-0.27173
0.212073	0.000628332	5.38128e-05	0.00060758	0.385624
0.212252	0.000612143	5.36292e-05	0.000605338	0.126892
0.212429	0.000604762	5.37162e-05	0.000603095	0.031026
0.212608	0.000542564	5.37457e-05	0.000600853	-1.08453
0.212786	0.000583863	5.37961e-05	0.00059861	-0.274131
0.212964	0.000684283	5.3842e-05	0.000596368	1.63284
0.213142	0.000649107	5.37652e-05	0.000594177	1.02167
0.21332	0.000608125	5.34171e-05	0.000591999	0.301883
0.213498	0.000622182	5.35553e-05	0.000589822	0.604239
0.213676	0.000634864	5.34153e-05	0.000587644	0.884013
0.213854	0.000572327	5.36015e-05	0.000585467	-0.245135
0.214032	0.000501499	5.34692e-05	0.000583301	-1.52989
0.21421	0.000535557	5.36751e-05	0.000581189	-0.85015
0.214388	0.000608419	5.32552e-05	0.000579077	0.550973
0.214566	0.000649172	5.3754e-05	0.000576965	1.34329
0.214744	0.000579558	5.33183e-05	0.000574853	0.0882474
0.214922	0.000558571	5.34448e-05	0.000572741	-0.26513
0.215101	0.000583266	5.32949e-05	0.000570666	0.236418
0.215279	0.000613344	5.34001e-05	0.00056862	0.837523
0.215457	0.000524099	5.32638e-05	0.000566574	-0.797452
0.215635	0.000593254	5.3335e-05	0.000564529	0.538584
0.215813	0.000553586	5.31996e-05	0.000562483	-0.167232
0.215991	0.00056287	5.34139e-05	0.000560437	0.0455537
0.216169	0.000570524	5.31461e-05	0.000558454	0.227108
0.216347	0.000587237	5.33925e-05	0.000556475	0.57615
0.216525	0.000593092	5.33191e-05	0.000554496	0.723876
0.216703	0.000625428	5.30932e-05	0.000552516	1.37328
0.216881	0.000546494	5.3293e-05	0.000550537	-0.0758617
0.217059	0.000481395	5.31854e-05	0.00054858	-1.26322
0.217237	0.000544624	5.29097e-05	0.000546668	-0.0386262
0.217415	0.00052664	5.34469e-05	0.000544755	-0.33894
0.217593	0.00050878	5.31315e-05	0.000542843	-0.641106
0.217772	0.00056678	5.30072e-05	0.00054093	0.48766
0.21795	0.000518504	5.31603e-05	0.000539018	-0.385895
0.218128	0.000564158	5.29811e-05	0.000537154	0.509695
0.218306	0.000480608	5.31093e-05	0.000535308	-1.02996
0.218484	0.000585391	5.35238e-05	0.000533463	0.970189
0.218662	0.000553754	5.31708e-05	0.000531617	0.41633
0.21884	0.000487073	5.2891e-05	0.000529772	-0.807302
0.219018	0.000483145	5.31345e-05	0.000527933	-0.842921
0.219196	0.000534259	5.27565e-05	0.000526154	0.153621
0.219374	0.000493516	5.3231e-05	0.000524376	-0.579735
0.219552	0.00055232	5.30821e-05	0.000522597	0.559942
0.21973	0.000525056	5.2993e-05	0.000520818	0.0799653
0.219908	0.000493061	5.283e-05	0.00051904	-0.491741
0.220086	0.00051243	5.27281e-05	0.000517294	-0.0922373
0.220265	0.000584213	5.29277e-05	0.000515582	1.2967
0.220443	0.000539833	5.30732e-05	0.000513869	0.489202
0.220621	0.000469384	5.25813e-05	0.000512158	-0.813474
0.220799	0.000497	5.29386e-05	0.000510445	-0.253983
0.220977	0.000509484	5.28513e-05	0.000508734	0.0141983
0.221155	0.000531079	5.25654e-05	0.000507079	0.456576
0.221333	0.000568482	5.28781e-05	0.000505433	1.19235
0.221511	0.000603544	5.28621e-05	0.000503787	1.88712
0.221689	0.000530378	5.25794e-05	0.000502141	0.537035
0.221867	0.000505787	5.29579e-05	0.000500495	0.0999303
0.222045	0.000477352	5.25212e-05	0.000498865	-0.409616
0.222223	0.000481182	5.25555e-05	0.000497285	-0.306392
0.222401	0.000473913	5.26488e-05	0.000495704	-0.41389
0.222579	0.00051361	5.27208e-05	0.000494123	0.369628
0.222757	0.000567195	5.27672e-05	0.000492542	1.41476
0.222936	0.000485684	5.27935e-05	0.000490961	-0.0999593
0.223114	0.000514273	5.24692e-05	0.000489421	0.473645
0.223292	0.000520578	5.27106e-05	0.000487905	0.619866
0.22347	0.000509917	5.24243e-05	0.000486388	0.448824
0.223648	0.000515211	5.26449e-05	0.000484871	0.576316
0.223826	0.000526367	5.27779e-05	0.000483354	0.814977
0.224004	0.000571795	5.27308e-05	0.000481839	1.70595
0.224182	0.000422429	5.25496e-05	0.000480385	-1.10288
0.22436	0.000435547	5.26624e-05	0.000478931	-0.82381
0.224538	0.000538666	5.23217e-05	0.000477477	1.16948
0.224716	0.000451093	5.26251e-05	0.000476023	-0.473725
0.224894	0.000572887	5.26275e-05	0.000474569	1.86819
0.225072	0.000484494	5.23394e-05	0.00047314	0.216932
0.22525	0.000444717	5.23909e-05	0.000471748	-0.515939
0.225429	0.000579182	5.23342e-05	0.000470355	2.07946
0.225606	0.000499351	5.2242e-05	0.000468963	0.581679
0.225785	0.000482157	5.24814e-05	0.000467571	0.277935
0.225963	0.00053515	5.23433e-05	0.000466178	1.31768
0.226141	0.000507893	5.24029e-05	0.000464833	0.821708
0.226319	0.000441621	5.22512e-05	0.0004635	-0.418737
0.226497	0.00047954	5.21862e-05	0.000462168	0.332889
0.226675	0.000520595	5.23339e-05	0.000460835	1.14189
0.226853	0.000416	5.22099e-05	0.000459502	-0.833223
0.227031	0.000425511	5.2194e-05	0.00045818	-0.625915
0.227209	0.000448073	5.22908e-05	0.000456905	-0.168902
0.227387	0.000418182	5.21582e-05	0.00045563	-0.71797
0.227565	0.000431594	5.20983e-05	0.000454355	-0.436886
0.227743	0.000537022	5.23138e-05	0.00045308	1.60458
0.227921	0.00041643	5.2021e-05	0.000451805	-0.680016
0.2281	0.000534767	5.23399e-05	0.000450561	1.60883
0.228277	0.000449494	5.20963e-05	0.000449342	0.00292343
0.228456	0.000535468	5.21978e-05	0.000448122	1.67336
0.228634	0.000415285	5.21438e-05	0.000446903	-0.60636
0.228812	0.000527405	5.2094e-05	0.000445683	1.56873
0.22899	0.00044734	5.19653e-05	0.000444464	0.0553446
0.229168	0.000480454	5.22712e-05	0.000443295	0.710891
0.229346	0.000383558	5.20041e-05	0.000442129	-1.12627
0.229524	0.000364794	5.22043e-05	0.000440963	-1.45905
0.229702	0.000418296	5.21568e-05	0.000439797	-0.412232
0.22988	0.000436319	5.19316e-05	0.000438631	-0.0445124
0.230058	0.000435254	5.20856e-05	0.000437481	-0.0427623
0.230236	0.000415165	5.18566e-05	0.000436366	-0.408843
0.230414	0.00039238	5.19029e-05	0.000435251	-0.825987
0.230592	0.000422313	5.19965e-05	0.000434136	-0.227379
0.23077	0.000414915	5.16859e-05	0.000433021	-0.350304
0.230949	0.000365358	5.18441e-05	0.000431906	-1.28361
0.231127	0.000473917	5.17595e-05	0.000430825	0.832541
0.231305	0.000460034	5.1773e-05	0.000429758	0.584774
0.231483	0.000427364	5.19967e-05	0.000428692	-0.0255382
0.231661	0.000516729	5.19314e-05	0.000427625	1.71579
0.231839	0.00048699	5.17067e-05	0.000426559	1.16873
0.232017	0.000430046	5.1922e-05	0.000425496	0.0876218
0.232195	0.000358853	5.15432e-05	0.000424476	-1.27316
0.232373	0.000416657	5.16792e-05	0.000423455	-0.131546
0.232551	0.000446136	5.19636e-05	0.000422435	0.456115
0.232729	0.00042598	5.15565e-05	0.000421414	0.088565
0.232907	0.000437264	5.18404e-05	0.000420393	0.325437
0.233085	0.000508237	5.17113e-05	0.000419394	1.71807
0.233263	0.000368691	5.15577e-05	0.000418416	-0.964461
0.233441	0.000454316	5.18311e-05	0.000417439	0.71148
0.23362	0.000362784	5.15747e-05	0.000416462	-1.04078
0.233798	0.000423212	5.17005e-05	0.000415485	0.149459
0.233976	0.000513352	5.17974e-05	0.000414508	1.90828
0.234154	0.000409703	5.15253e-05	0.000413566	-0.0749709
0.234332	0.000527358	5.17257e-05	0.000412629	2.21802
0.23451	0.000545487	5.18692e-05	0.000411693	2.57945
0.234688	0.000393985	5.14724e-05	0.000410757	-0.325841
0.234866	0.00038837	5.17941e-05	0.00040982	-0.414149
0.235044	0.000376053	5.15554e-05	0.000408894	-0.636996
0.235222	0.000427718	5.13488e-05	0.000407995	0.384089
0.2354	0.000419277	5.17213e-05	0.000407097	0.235485
0.235578	0.000406192	5.13923e-05	0.000406199	-0.000142045
0.235756	0.000385906	5.16062e-05	0.000405301	-0.375831
0.235934	0.000495163	5.16297e-05	0.000404403	1.7579
0.236113	0.000401327	5.13025e-05	0.000403528	-0.0428965
0.236291	0.000400255	5.15254e-05	0.000402665	-0.0467828
0.236469	0.000488456	5.15854e-05	0.000401803	1.67979
0.236647	0.000320488	5.10021e-05	0.000400941	-1.57744
0.236825	0.000335994	5.1498e-05	0.000400079	-1.24441
0.237003	0.000410641	5.1349e-05	0.000399217	0.222476
0.237181	0.000393381	5.11026e-05	0.000398388	-0.0979872
0.237359	0.000300435	5.13473e-05	0.00039756	-1.89152
0.237537	0.000394308	5.12426e-05	0.000396731	-0.0472849
0.237715	0.000392977	5.12733e-05	0.000395902	-0.057055
0.237893	0.000414697	5.14412e-05	0.000395074	0.38147
0.238071	0.000449669	5.10907e-05	0.000394258	1.08457
0.238249	0.000418784	5.1369e-05	0.00039346	0.492982
0.238427	0.00040271	5.132e-05	0.000392663	0.195779
0.238605	0.000373466	5.10013e-05	0.000391865	-0.360757
0.238784	0.000373885	5.14402e-05	0.000391068	-0.334031
0.238962	0.000352321	5.10888e-05	0.00039027	-0.742807
0.23914	0.000361531	5.10563e-05	0.000389496	-0.547719
0.239318	0.000375162	5.13215e-05	0.000388727	-0.264318
0.239496	0.000396076	5.11262e-05	0.000387959	0.158766
0.239674	0.000358612	5.10513e-05	0.000387191	-0.559802
0.239852	0.000384712	5.14737e-05	0.000386422	-0.0332267
0.24003	0.000347765	5.09376e-05	0.000385659	-0.743924
0.240208	0.000448716	5.11978e-05	0.000384918	1.24611
0.240386	0.000400903	5.10229e-05	0.000384177	0.327804
0.240564	0.000375344	5.08664e-05	0.000383437	-0.159101
0.240742	0.000380822	5.11711e-05	0.000382696	-0.0366301
0.24092	0.000339399	5.09679e-05	0.000381956	-0.834973
0.241098	0.000455977	5.09699e-05	0.000381229	1.46651
0.241277	0.000363907	5.10023e-05	0.000380514	-0.325607
0.241454	0.000401885	5.06948e-05	0.000379798	0.435678
0.241633	0.000365937	5.10001e-05	0.000379083	-0.257764
0.241811	0.000417429	5.12124e-05	0.000378368	0.762733
0.241989	0.000403905	5.05864e-05	0.000377652	0.51897
0.242167	0.000351978	5.08112e-05	0.000376959	-0.491648
0.242345	0.000304391	5.07106e-05	0.000376268	-1.41739
0.242523	0.000368557	5.08324e-05	0.000375576	-0.138085
0.242701	0.000259928	5.08153e-05	0.000374885	-2.26224
0.242879	0.000345526	5.07283e-05	0.000374193	-0.565111
0.243057	0.000378578	5.07994e-05	0.000373509	0.0997886
0.243235	0.000379469	5.09035e-05	0.00037284	0.130231
0.243413	0.0004339	5.06002e-05	0.000372171	1.21994
0.243591	0.000385108	5.08265e-05	0.000371502	0.267697
0.243769	0.000364614	5.07549e-05	0.000370833	-0.122528
0.243948	0.000291412	5.05475e-05	0.000370164	-1.55798
0.244126	0.000460164	5.08344e-05	0.00036951	1.78332
0.244304	0.000306479	5.05979e-05	0.000368862	-1.23292
0.244482	0.000404881	5.06225e-05	0.000368215	0.724306
0.24466	0.000323535	5.07313e-05	0.000367567	-0.867949
0.244838	0.000428973	5.05919e-05	0.00036692	1.22655
0.245016	0.000324565	5.08579e-05	0.000366274	-0.820103
0.245194	0.000411008	5.06585e-05	0.000365647	0.895437
0.245372	0.000436616	5.04709e-05	0.000365019	1.41857
0.24555	0.000372981	5.0649e-05	0.000364392	0.169577
0.245728	0.000355849	5.05266e-05	0.000363765	-0.156668
0.245906	0.000409295	5.06209e-05	0.000363138	0.911825
0.246084	0.000366665	5.05801e-05	0.00036252	0.0819552
0.246262	0.000351039	5.04567e-05	0.000361912	-0.215496
0.24644	0.000392604	5.06793e-05	0.000361305	0.617597
0.246618	0.000340143	5.07192e-05	0.000360697	-0.405251
0.246797	0.000323127	5.03536e-05	0.000360089	-0.734057
0.246975	0.000380498	5.06937e-05	0.000359482	0.41457
0.247153	0.000415189	5.143e-05	0.000358891	1.09466
0.247331	0.000393502	5.18376e-05	0.000358302	0.679042
0.247509	0.000327958	5.216e-05	0.000357714	-0.570466
0.247687	0.000334476	5.24098e-05	0.000357125	-0.432152
0.247865	0.00033803	5.24448e-05	0.000356536	-0.352874
0.248043	0.000328075	5.28526e-05	0.000355952	-0.527456
0.248221	0.000281342	5.27591e-05	0.000355383	-1.40337
0.248399	0.000368855	5.32885e-05	0.000354813	0.263515
0.248577	0.000332876	5.3552e-05	0.000354243	-0.398994
0.248755	0.000267123	5.33718e-05	0.000353673	-1.62164
0.248933	0.000343298	5.37769e-05	0.000353103	-0.182331
0.249112	0.000389603	5.37145e-05	0.000352545	0.689907
0.249289	0.000427004	5.39814e-05	0.000351994	1.38956
0.249468	0.000311383	5.43167e-05	0.000351442	-0.737515
0.249646	0.000369852	5.41e-05	0.000350891	0.350477
0.249824	0.000354782	5.4458e-05	0.00035034	0.0815693
0.250002	0.000212812	5.45566e-05	0.000349789	-2.51073
0.25018	0.000277502	5.43672e-05	0.000349256	-1.31981
0.250358	0.000359433	5.47099e-05	0.000348724	0.195751
0.250536	0.00028382	5.46936e-05	0.000348191	-1.17694
0.250714	0.000344164	5.49037e-05	0.000347658	-0.0636442
0.250892	0.000325665	5.52442e-05	0.000347126	-0.38847
0.25107	0.000303052	5.49914e-05	0.0003466	-0.791913
0.251248	0.000358041	5.51858e-05	0.000346087	0.216623
0.251426	0.00037199	5.56077e-05	0.000345573	0.475067
0.251604	0.000327586	5.52902e-05	0.000345059	-0.316018
0.251783	0.00039626	5.56535e-05	0.000344545	0.929235
0.25196	0.000347067	5.59556e-05	0.000344031	0.0542591
0.252139	0.000297817	5.54917e-05	0.000343532	-0.823811
0.252317	0.000311747	5.57938e-05	0.000343037	-0.56081
0.252495	0.000304175	5.59005e-05	0.000342542	-0.686339
0.252673	0.000434963	5.61314e-05	0.000342047	1.65534
0.252851	0.0004148	5.63868e-05	0.000341552	1.29903
0.253029	0.000304597	5.63118e-05	0.00034106	-0.647518
0.253207	0.000261106	5.6359e-05	0.000340584	-1.41021
0.253385	0.000315915	5.63667e-05	0.000340109	-0.42922
0.253563	0.000363906	5.62814e-05	0.000339633	0.431277
0.253741	0.000284513	5.6582e-05	0.000339157	-0.965758
0.253919	0.00030537	5.56061e-05	0.000338682	-0.599069
0.254097	0.000295144	5.47773e-05	0.000338217	-0.786329
0.254275	0.000414529	5.50755e-05	0.000337761	1.39387
0.254453	0.000374051	5.44117e-05	0.000337305	0.675333
0.254632	0.000395309	5.43394e-05	0.000336849	1.07583
0.25481	0.00032459	5.42601e-05	0.000336393	-0.217526
0.254988	0.000321734	5.40584e-05	0.000335937	-0.262734
0.255166	0.000325626	5.40145e-05	0.0003355	-0.182803
0.255344	0.000352865	5.40046e-05	0.000335065	0.329609
0.255522	0.00029878	5.33098e-05	0.000334629	-0.672465
0.2557	0.000361236	5.36312e-05	0.000334193	0.504231
0.255878	0.000313732	5.35006e-05	0.000333758	-0.374314
0.256056	0.000248389	5.32064e-05	0.000333329	-1.59642
0.256234	0.00035188	5.33309e-05	0.000332914	0.355625
0.256412	0.000303337	5.32031e-05	0.000332499	-0.548132
0.25659	0.0003363	5.28097e-05	0.000332085	0.0798244
0.256768	0.000362019	5.31927e-05	0.00033167	0.570556
0.256946	0.00033928	5.28519e-05	0.000331255	0.151843
0.257124	0.000288395	5.29053e-05	0.000330855	-0.802562
0.257303	0.000349166	5.28608e-05	0.000330461	0.35385
0.257481	0.000360775	5.27042e-05	0.000330068	0.582637
0.257659	0.000323722	5.25755e-05	0.000329674	-0.113209
0.257837	0.000340492	5.25294e-05	0.00032928	0.213435
0.258015	0.000344801	5.2622e-05	0.000328889	0.302391
0.258193	0.000381391	5.26693e-05	0.000328517	1.00389
0.258371	0.000401847	5.24658e-05	0.000328145	1.40477
0.258549	0.000330611	5.26061e-05	0.000327772	0.0539576
0.258727	0.000414437	5.24998e-05	0.0003274	1.65784
0.258905	0.00035346	5.22087e-05	0.000327028	0.506266
0.259083	0.000362019	5.22663e-05	0.000326667	0.676386
0.259261	0.000279686	5.23561e-05	0.000326317	-0.890649
0.259439	0.000349429	5.21903e-05	0.000325967	0.449547
0.259618	0.000305521	5.22363e-05	0.000325617	-0.384715
0.259796	0.000244521	5.19756e-05	0.000325267	-1.55354
0.259974	0.000354647	5.19157e-05	0.000324917	0.572653
0.260152	0.000310375	5.21398e-05	0.000324587	-0.272569
0.26033	0.000274297	5.1895e-05	0.000324259	-0.962761
0.260508	0.000257793	5.18765e-05	0.000323932	-1.27494
0.260686	0.000267779	5.19311e-05	0.000323605	-1.075
0.260864	0.000336766	5.16158e-05	0.000323278	0.261319
0.261042	0.000414398	5.18104e-05	0.000322956	1.76494
0.26122	0.000310196	5.17423e-05	0.000322652	-0.240726
0.261398	0.00033063	5.15893e-05	0.000322347	0.160551
0.261576	0.000446985	5.18789e-05	0.000322043	2.40834
0.261754	0.000350084	5.17068e-05	0.000321739	0.548193
0.261932	0.000294479	5.15657e-05	0.000321434	-0.522737
0.26211	0.000326881	5.15077e-05	0.000321144	0.111376
0.262288	0.000306631	5.14198e-05	0.000320863	-0.276782
0.262466	0.000380993	5.1571e-05	0.000320582	1.17142
0.262645	0.000278924	5.15624e-05	0.000320301	-0.802457
0.262823	0.000296984	5.122e-05	0.000320019	-0.449733
0.263001	0.000386376	5.16667e-05	0.000319738	1.28976
0.263179	0.000320032	5.10805e-05	0.00031948	0.0108006
0.263357	0.000309051	5.12958e-05	0.000319222	-0.198291
0.263535	0.000375193	5.15096e-05	0.000318965	1.09161
0.263713	0.00036119	5.1127e-05	0.000318707	0.830935
0.263891	0.000239801	5.12502e-05	0.000318449	-1.53459
0.264069	0.000340788	5.13965e-05	0.0003182	0.439479
0.264247	0.000392764	5.10021e-05	0.000317966	1.46657
0.264425	0.000262332	5.12161e-05	0.000317732	-1.08168
0.264603	0.000275742	5.09795e-05	0.000317497	-0.819061
0.264781	0.000274125	5.1155e-05	0.000317263	-0.843278
0.26496	0.000372271	5.10676e-05	0.000317029	1.08175
0.265138	0.000273399	5.09047e-05	0.000316812	-0.852831
0.265316	0.000347362	5.08296e-05	0.000316601	0.605179
0.265494	0.00030765	5.07068e-05	0.00031639	-0.17236
0.265672	0.000378764	5.03987e-05	0.000316179	1.24181
0.26585	0.000310671	5.07191e-05	0.000315967	-0.104426
0.266028	0.000363935	5.05266e-05	0.00031576	0.95346
0.266206	0.000310726	5.03723e-05	0.000315572	-0.0962017
0.266384	0.000326248	5.038e-05	0.000315384	0.215645
0.266562	0.000277077	5.00302e-05	0.000315196	-0.761916
0.26674	0.000277448	5.03245e-05	0.000315008	-0.74635
0.266918	0.000367441	5.03859e-05	0.00031482	1.04437
0.267096	0.000303296	5.00641e-05	0.000314644	-0.226669
0.267274	0.000358577	5.02853e-05	0.000314479	0.876958
0.267452	0.000387653	5.01274e-05	0.000314314	1.46306
0.26763	0.000359743	4.99614e-05	0.000314149	0.912593
0.267809	0.000320356	5.01343e-05	0.000313983	0.127111
0.267987	0.000281523	4.99635e-05	0.000313818	-0.646378
0.268165	0.000280864	4.98797e-05	0.000313674	-0.657779
0.268343	0.000346145	4.9946e-05	0.000313531	0.652985
0.268521	0.000285483	4.96415e-05	0.000313388	-0.562135
0.268699	0.000362735	4.99486e-05	0.000313245	0.990811
0.268877	0.000380009	4.98719e-05	0.000313103	1.34157
0.269055	0.000290716	4.96118e-05	0.000312966	-0.448492
0.269233	0.000330792	4.97172e-05	0.000312846	0.360968
0.269411	0.000257691	4.96668e-05	0.000312725	-1.10806
0.269589	0.000360638	4.95051e-05	0.000312604	0.970286
0.269767	0.000323459	4.97087e-05	0.000312483	0.220804
0.269945	0.000285061	4.94204e-05	0.000312362	-0.552428
0.270123	0.000335386	4.94549e-05	0.000312256	0.467693
0.270301	0.000289863	4.95619e-05	0.000312157	-0.449821
0.27048	0.000282614	4.94682e-05	0.000312058	-0.595207
0.270658	0.000334467	4.95035e-05	0.000311958	0.454685
0.270836	0.000297572	4.95574e-05	0.000311859	-0.288298
0.271014	0.000338479	4.90464e-05	0.000311762	0.544737
0.271192	0.00028065	4.93607e-05	0.000311683	-0.628694
0.27137	0.000326364	4.92303e-05	0.000311604	0.299813
0.271548	0.000291262	4.92929e-05	0.000311525	-0.411079
0.271726	0.000272235	4.92799e-05	0.000311447	-0.795692
0.271904	0.000304782	4.91844e-05	0.000311368	-0.1339
0.272082	0.000240803	4.92129e-05	0.000311298	-1.43245
0.27226	0.000393313	4.9487e-05	0.000311239	1.6585
0.272438	0.000355348	4.91397e-05	0.00031118	0.898825
0.272616	0.000259284	4.9318e-05	0.000311121	-1.05107
0.272794	0.000300441	4.92199e-05	0.000311062	-0.215783
0.272973	0.000352359	4.92678e-05	0.000311003	0.839418
0.273151	0.000269842	4.92541e-05	0.000310959	-0.834804
0.273329	0.000266947	4.91125e-05	0.000310919	-0.895336
0.273507	0.000327839	4.92019e-05	0.000310879	0.344704
0.273685	0.000325301	4.93243e-05	0.000310839	0.293208
0.273863	0.00037261	4.89172e-05	0.000310798	1.2636
0.274041	0.000333459	4.92847e-05	0.000310762	0.460526
0.274219	0.000336595	4.92054e-05	0.00031074	0.525459
0.274397	0.000312268	4.88332e-05	0.000310717	0.0317612
0.274575	0.000269761	4.92699e-05	0.000310694	-0.830799
0.274753	0.000260354	4.90481e-05	0.000310672	-1.02589
0.274931	0.000364328	4.91571e-05	0.000310649	1.09198
0.275109	0.000307554	4.91635e-05	0.000310637	-0.0627071
0.275287	0.000267989	4.89346e-05	0.000310631	-0.871408
0.275465	0.000290438	4.91147e-05	0.000310625	-0.41102
0.275643	0.000269718	4.91866e-05	0.000310619	-0.831552
0.275822	0.00035506	4.8928e-05	0.000310613	0.90841
0.276	0.000295738	4.90415e-05	0.000310607	-0.3032
0.276178	0.000334929	4.89845e-05	0.000310617	0.49632
0.276356	0.000366866	4.88982e-05	0.000310627	1.15013
0.276534	0.000318914	4.90383e-05	0.000310636	0.168803
0.276712	0.000374819	4.886e-05	0.000310646	1.31341
0.27689	0.000277653	4.8751e-05	0.000310655	-0.676956
0.277068	0.000278786	4.90053e-05	0.00031067	-0.650632
0.277246	0.000334626	4.86888e-05	0.000310694	0.491524
0.277424	0.000339295	4.89267e-05	0.000310718	0.584072
0.277602	0.000236035	4.87577e-05	0.000310742	-1.53221
0.27778	0.000343511	4.86484e-05	0.000310766	0.673093
0.277958	0.000286569	4.88531e-05	0.00031079	-0.495795
0.278137	0.000225666	4.88125e-05	0.000310824	-1.7446
0.278315	0.000297216	4.87188e-05	0.000310861	-0.280083
0.278493	0.000306031	4.88986e-05	0.000310898	-0.0995427
0.278671	0.00034406	4.86001e-05	0.000310936	0.681571
0.278849	0.000308847	4.87075e-05	0.000310973	-0.0436442
0.279027	0.000253806	4.87756e-05	0.000311012	-1.17283
0.279205	0.000292989	4.85893e-05	0.000311061	-0.371932
0.279383	0.000369849	4.87075e-05	0.00031111	1.20595
0.279561	0.000386435	4.87469e-05	0.000311159	1.54422
0.279739	0.000284617	4.85036e-05	0.000311208	-0.548231
0.279917	0.000313239	4.86676e-05	0.000311257	0.0407191
0.280095	0.000304746	4.85333e-05	0.000311312	-0.135293
0.280273	0.000272835	4.86971e-05	0.000311372	-0.791359
0.280451	0.000297143	4.87156e-05	0.000311432	-0.293309
0.280629	0.000352846	4.86962e-05	0.000311492	0.849235
0.280807	0.000358345	4.87854e-05	0.000311551	0.959174
0.280986	0.00033345	4.86274e-05	0.000311611	0.449109
0.281164	0.000324092	4.82595e-05	0.00031168	0.257201
0.281342	0.000335486	4.86198e-05	0.000311749	0.488219
0.28152	0.000288306	4.84382e-05	0.000311818	-0.485406
0.281698	0.000312835	4.8631e-05	0.000311888	0.0194835
0.281876	0.00034805	4.85977e-05	0.000311957	0.742694
0.282054	0.000345121	4.82497e-05	0.000312029	0.685857
0.282232	0.000363166	4.85126e-05	0.000312106	1.05251
0.28241	0.000247698	4.86266e-05	0.000312184	-1.32614
0.282588	0.000363228	4.82976e-05	0.000312261	1.05527
0.282766	0.000359596	4.85822e-05	0.000312339	0.972731
0.282944	0.000336173	4.84681e-05	0.000312416	0.490155
0.283122	0.000282507	4.821e-05	0.000312498	-0.622099
0.2833	0.000352995	4.84329e-05	0.000312583	0.834396
0.283479	0.000338665	4.82219e-05	0.000312667	0.539128
0.283657	0.000325886	4.83428e-05	0.000312752	0.271693
0.283835	0.000365837	4.85384e-05	0.000312836	1.09194
0.284013	0.0002421	4.80895e-05	0.000312921	-1.47269
0.284191	0.000267527	4.83633e-05	0.000313011	-0.940469
0.284369	0.00028707	4.83125e-05	0.000313101	-0.538815
0.284547	0.000345388	4.81054e-05	0.000313192	0.669285
0.284725	0.000297273	4.8334e-05	0.000313282	-0.33122
0.284903	0.000255912	4.81225e-05	0.000313372	-1.19405
0.285081	0.000281323	4.83154e-05	0.000313465	-0.665258
0.285259	0.000329312	4.82833e-05	0.000313561	0.326229
0.285437	0.000297613	4.81148e-05	0.000313656	-0.333434
0.285615	0.000375351	4.81819e-05	0.000313752	1.27848
0.285793	0.000313371	4.8315e-05	0.000313847	-0.00985408
0.285971	0.000298001	4.80889e-05	0.000313943	-0.331503
0.28615	0.000360169	4.83712e-05	0.000314041	0.953627
0.286328	0.000331074	4.79712e-05	0.00031414	0.353008
0.286506	0.000320267	4.81337e-05	0.000314239	0.125241
0.286684	0.000337684	4.80403e-05	0.000314337	0.485977
0.286862	0.000359724	4.80382e-05	0.000314436	0.942741
0.28704	0.000242926	4.81572e-05	0.000314536	-1.487
0.287218	0.000371864	4.83019e-05	0.000314637	1.18478
0.287396	0.000245139	4.78393e-05	0.000314738	-1.45485
0.287574	0.000335271	4.80944e-05	0.000314839	0.424821
0.287752	0.000304756	4.78701e-05	0.000314941	-0.212757
0.28793	0.000284201	4.8087e-05	0.000315042	-0.641356
0.288108	0.000347186	4.80974e-05	0.000315144	0.666192
0.288286	0.000259714	4.81403e-05	0.000315246	-1.15355
0.288464	0.000389024	4.81368e-05	0.000315349	1.53054
0.288643	0.000322831	4.80492e-05	0.000315451	0.153586
0.288821	0.000293628	4.81703e-05	0.000315554	-0.455173
0.288999	0.000341295	4.90181e-05	0.000315656	0.523046
0.289177	0.000372968	4.94051e-05	0.000315759	1.15796
0.289355	0.000334843	4.94201e-05	0.000315862	0.384077
0.289533	0.000286932	4.99197e-05	0.000315965	-0.581588
0.289711	0.000289489	4.98442e-05	0.000316068	-0.533232
0.289889	0.000272123	4.9963e-05	0.00031617	-0.881598
0.290067	0.000337557	5.04078e-05	0.000316273	0.42224
0.290245	0.000351215	5.04381e-05	0.000316375	0.690752
0.290423	0.00031935	5.06798e-05	0.000316477	0.0566932
0.290601	0.000280404	5.09475e-05	0.000316579	-0.710043
0.290779	0.000355804	5.08745e-05	0.000316681	0.769012
0.290957	0.000323184	5.09957e-05	0.000316783	0.125522
0.291135	0.000305606	5.12575e-05	0.000316884	-0.220017
0.291314	0.000272798	5.11265e-05	0.000316984	-0.864243
0.291492	0.000373949	5.1684e-05	0.000317084	1.10025
0.29167	0.000257366	5.15241e-05	0.000317184	-1.16097
0.291848	0.000277551	5.16558e-05	0.000317284	-0.76919
0.292026	0.00027541	5.17908e-05	0.000317384	-0.810451
0.292204	0.000305704	5.16035e-05	0.000317481	-0.228229
0.292382	0.000266104	5.19922e-05	0.000317579	-0.990052
0.29256	0.000316825	5.2342e-05	0.000317676	-0.016268
0.292738	0.000321242	5.1836e-05	0.000317774	0.0669033
0.292916	0.000302878	5.20584e-05	0.000317872	-0.288015
0.293094	0.000332671	5.19148e-05	0.000317967	0.283229
0.293272	0.000286744	5.21338e-05	0.000318061	-0.600708
0.29345	0.000342232	5.23765e-05	0.000318155	0.459689
0.293628	0.000314057	5.22238e-05	0.000318249	-0.0802718
0.293806	0.000259201	5.23772e-05	0.000318343	-1.12916
0.293984	0.000321649	5.25355e-05	0.000318437	0.0611396
0.294163	0.00029508	5.21196e-05	0.000318527	-0.449869
0.294341	0.000362535	5.25029e-05	0.000318617	0.836493
0.294519	0.000336289	5.25663e-05	0.000318706	0.334484
0.294697	0.000327672	5.24091e-05	0.000318796	0.169358
0.294875	0.000290597	5.27182e-05	0.000318886	-0.536602
0.295053	0.000207641	5.22781e-05	0.000318974	-2.12963
0.295231	0.000381167	5.24854e-05	0.000319058	1.18335
0.295409	0.000317073	5.25675e-05	0.000319143	-0.0393722
0.295587	0.000366237	5.24462e-05	0.000319227	0.896343
0.295765	0.000375849	5.2694e-05	0.000319312	1.07294
0.295943	0.000264801	5.29491e-05	0.000319396	-1.03108
0.296121	0.000372451	5.25405e-05	0.000319477	1.00826
0.296299	0.000340091	5.28623e-05	0.000319555	0.388479
0.296478	0.000320065	5.25253e-05	0.000319634	0.00821128
0.296656	0.00027945	5.26868e-05	0.000319712	-0.76418
0.296834	0.000274917	5.29783e-05	0.000319791	-0.847022
0.297012	0.000236469	5.26708e-05	0.000319869	-1.58342
0.29719	0.000285812	5.28584e-05	0.000319941	-0.645667
0.297368	0.000311656	5.30818e-05	0.000320013	-0.157434
0.297546	0.000372421	5.26583e-05	0.000320085	0.993883
0.297724	0.00027887	5.30988e-05	0.000320157	-0.777547
0.297902	0.00030153	5.28898e-05	0.000320229	-0.353541
0.29808	0.000318337	5.29841e-05	0.000320297	-0.0370017
0.298258	0.000352725	5.30515e-05	0.000320362	0.610022
0.298436	0.000305075	5.27917e-05	0.000320427	-0.290809
0.298614	0.00030139	5.2935e-05	0.000320492	-0.360861
0.298792	0.000260365	5.3198e-05	0.000320557	-1.13147
0.29897	0.000264332	5.30111e-05	0.000320622	-1.06185
0.299148	0.000316751	5.32662e-05	0.00032068	-0.0737691
0.299326	0.000359457	5.31744e-05	0.000320738	0.728159
0.299505	0.000306679	5.30129e-05	0.000320795	-0.266271
0.299683	0.000290801	5.33466e-05	0.000320852	-0.563316
0.299861	0.000299794	5.30986e-05	0.000320909	-0.39766
0.300039	0.000381735	5.33715e-05	0.000320965	1.13863
0.300217	0.000267998	5.34168e-05	0.000321014	-0.9925
0.300395	0.000313253	5.32928e-05	0.000321064	-0.146562
0.300573	0.000273956	5.34164e-05	0.000321113	-0.882823
0.300751	0.000323969	5.33718e-05	0.000321163	0.0525802
0.300929	0.000205587	5.28861e-05	0.000321212	-2.18631
0.301107	0.000316834	5.33134e-05	0.000321257	-0.0829529
0.301285	0.000312061	5.32976e-05	0.000321297	-0.173299
0.301463	0.000311019	5.323e-05	0.000321338	-0.193862
0.301641	0.000421118	5.34975e-05	0.000321379	1.86437
0.30182	0.000401157	5.32409e-05	0.00032142	1.49766
0.301998	0.000335866	5.33875e-05	0.000321461	0.269822
0.302176	0.000324068	5.35632e-05	0.000321493	0.0480778
0.302354	0.000390821	5.34056e-05	0.000321525	1.29755
0.302532	0.000329739	5.34589e-05	0.000321556	0.153067
0.30271	0.000227786	5.35483e-05	0.000321588	-1.75173
0.302888	0.000297833	5.33027e-05	0.00032162	-0.446255
0.303066	0.00037626	5.35759e-05	0.000321648	1.01934
0.303244	0.000346266	5.35419e-05	0.00032167	0.459375
0.303422	0.000366035	5.36038e-05	0.000321693	0.827225
0.3036	0.000323691	5.38027e-05	0.000321715	0.0367286
0.303778	0.000299803	5.3337e-05	0.000321737	-0.41124
0.303956	0.000315907	5.34708e-05	0.00032176	-0.109456
0.304134	0.000252403	5.37853e-05	0.000321775	-1.28979
0.304312	0.000287666	5.34597e-05	0.000321787	-0.638264
0.30449	0.000336706	5.37839e-05	0.0003218	0.277144
0.304669	0.000334858	5.3734e-05	0.000321813	0.242776
0.304847	0.000315731	5.3626e-05	0.000321825	-0.113646
0.305025	0.000283365	5.37164e-05	0.000321837	-0.7162
0.305203	0.000379738	5.36509e-05	0.000321839	1.07917
0.305381	0.000301465	5.39107e-05	0.000321842	-0.377982
0.305559	0.00032928	5.39406e-05	0.000321845	0.137835
0.305737	0.000247484	5.34068e-05	0.000321848	-1.39241
0.305915	0.000263229	5.38509e-05	0.000321851	-1.08859
0.306093	0.000303324	5.39089e-05	0.000321848	-0.34362
0.306271	0.000436358	5.38725e-05	0.000321841	2.1257
0.306449	0.000279872	5.40247e-05	0.000321834	-0.776719
0.306627	0.000280597	5.40055e-05	0.000321827	-0.763439
0.306805	0.000348568	5.38414e-05	0.00032182	0.496796
0.306983	0.000265065	5.39256e-05	0.000321813	-1.05233
0.307161	0.000273468	5.37763e-05	0.000321796	-0.898693
0.30734	0.000324125	5.38187e-05	0.000321779	0.0435852
0.307518	0.000236672	5.39084e-05	0.000321762	-1.57842
0.307696	0.000319804	5.38649e-05	0.000321745	-0.0360346
0.307874	0.000325118	5.40259e-05	0.000321728	0.0627495
0.308052	0.000265942	5.37925e-05	0.000321708	-1.03668
0.30823	0.000330472	5.40111e-05	0.000321681	0.162767
0.308408	0.000284717	5.40832e-05	0.000321654	-0.682961
0.308586	0.000317545	5.39552e-05	0.000321627	-0.0756479
0.308764	0.000350521	5.41198e-05	0.0003216	0.534398
0.308942	0.000402287	5.40826e-05	0.000321572	1.49243
0.30912	0.000304113	5.38861e-05	0.000321539	-0.323378
0.309298	0.000322703	5.42031e-05	0.000321502	0.0221648
0.309476	0.000253702	5.38437e-05	0.000321464	-1.2585
0.309654	0.000340108	5.41248e-05	0.000321428	0.345138
0.309833	0.000321083	5.43732e-05	0.00032139	-0.00565352
0.310011	0.000365237	5.39046e-05	0.000321353	0.814109
0.310189	0.000194315	5.42696e-05	0.000321306	-2.34001
0.310367	0.000285188	5.43693e-05	0.00032126	-0.663459
0.310545	0.000327009	5.39853e-05	0.000321213	0.107357
0.310723	0.000290484	5.43168e-05	0.000321167	-0.564886
0.310901	0.000346366	5.42165e-05	0.00032112	0.465646
0.311079	0.000348532	5.41219e-05	0.00032107	0.507416
0.311257	0.00036288	5.43747e-05	0.000321014	0.769956
0.311435	0.000271707	5.40516e-05	0.000320958	-0.911187
0.311613	0.000338878	5.43234e-05	0.000320902	0.330902
0.311791	0.000311812	5.43918e-05	0.000320847	-0.1661
0.311969	0.000311499	5.40286e-05	0.000320791	-0.171977
0.312147	0.000163077	5.43959e-05	0.000320727	-2.8982
0.312325	0.000261458	5.44741e-05	0.000320663	-1.08684
0.312504	0.000342905	5.42271e-05	0.000320598	0.411366
0.312682	0.000271013	5.45447e-05	0.000320533	-0.907879
0.31286	0.000315635	5.44126e-05	0.000320468	-0.088825
0.313038	0.000289787	5.42806e-05	0.000320402	-0.564004
0.313216	0.000301663	5.4311e-05	0.000320328	-0.343673
0.313394	0.000299088	5.42399e-05	0.000320255	-0.390246
0.313572	0.000331527	5.44993e-05	0.000320182	0.208175
0.31375	0.000284979	5.45841e-05	0.000320108	-0.643581
0.313928	0.000291528	5.40842e-05	0.000320035	-0.527086
0.314106	0.000270093	5.45172e-05	0.000319957	-0.914645
0.314284	0.000218883	5.42089e-05	0.000319876	-1.86303
0.314462	0.000248089	5.42859e-05	0.000319794	-1.32088
0.31464	0.000257536	5.46161e-05	0.000319713	-1.13844
0.314818	0.000312494	5.43768e-05	0.000319632	-0.131264
0.314997	0.0003301	5.44205e-05	0.00031955	0.193853
0.315175	0.000289072	5.46692e-05	0.000319463	-0.555898
0.315353	0.000290271	5.41849e-05	0.000319374	-0.537115
0.315531	0.000286754	5.45107e-05	0.000319287	-0.596809
0.315709	0.000283329	5.46424e-05	0.000319198	-0.656441
0.315887	0.000336374	5.43986e-05	0.000319111	0.317352
0.316065	0.00030273	5.47468e-05	0.00031902	-0.297553
0.316243	0.000311745	5.449e-05	0.000318925	-0.131775
0.316421	0.000343615	5.44448e-05	0.000318831	0.455221
0.316599	0.000318825	5.47951e-05	0.000318736	0.00162606
0.316777	0.00030007	5.45194e-05	0.000318641	-0.340635
0.316955	0.000324485	5.485e-05	0.000318547	0.108268
0.317133	0.000290293	5.47078e-05	0.000318447	-0.514625
0.317311	0.000245608	5.42429e-05	0.000318346	-1.34097
0.317489	0.000326518	5.48831e-05	0.000318245	0.150739
0.317667	0.000357983	5.4441e-05	0.000318144	0.731783
0.317846	0.000317931	5.49944e-05	0.000318043	-0.00203657
0.318024	0.000298929	5.48252e-05	0.000317941	-0.34678
0.318202	0.000213507	5.45036e-05	0.000317835	-1.91415
0.31838	0.000357187	5.47615e-05	0.000317728	0.720552
0.318558	0.000250181	5.48652e-05	0.000317622	-1.22921
0.318736	0.00027442	5.43591e-05	0.000317516	-0.792795
0.318914	0.000280344	5.51638e-05	0.000317409	-0.671912
0.319092	0.000305202	5.47037e-05	0.0003173	-0.221161
0.31927	0.00029095	5.45031e-05	0.000317189	-0.481426
0.319448	0.000373074	5.49461e-05	0.000317078	1.01911
0.319626	0.000325791	5.45449e-05	0.000316967	0.161775
0.319804	0.000255304	5.46905e-05	0.000316856	-1.12546
0.319982	0.000273893	5.51592e-05	0.000316745	-0.776877
0.320161	0.000333469	5.45228e-05	0.00031663	0.308838
0.320339	0.000261	5.48217e-05	0.000316515	-1.01265
0.320517	0.000306307	5.47592e-05	0.0003164	-0.184323
0.320695	0.000231903	5.46805e-05	0.000316285	-1.54319
0.320873	0.000292376	5.49004e-05	0.000316171	-0.433412
0.321051	0.000296629	5.47165e-05	0.000316055	-0.355023
0.321229	0.000221851	5.47066e-05	0.000315937	-1.71982
0.321407	0.000394815	5.51792e-05	0.000315818	1.43164
0.321585	0.000370751	5.46685e-05	0.0003157	1.00699
0.321763	0.000367442	5.49039e-05	0.000315582	0.944558
0.321941	0.000214008	5.48569e-05	0.000315464	-1.84947
0.322119	0.000414069	5.49082e-05	0.000315344	1.798
0.322297	0.000241404	5.48692e-05	0.000315224	-1.34538
0.322475	0.000277128	5.48088e-05	0.000315104	-0.692872
0.322653	0.000264718	5.46458e-05	0.000314983	-0.919835
0.322831	0.000363341	5.51573e-05	0.000314863	0.87891
0.32301	0.000319443	5.48172e-05	0.000314742	0.0857541
0.323188	0.000252387	5.50523e-05	0.00031462	-1.13044
0.323366	0.000340252	5.51362e-05	0.000314498	0.467096
0.323544	0.000347036	5.47319e-05	0.000314376	0.596725
0.323722	0.000239707	5.49409e-05	0.000314254	-1.35686
0.3239	0.000337225	5.5022e-05	0.000314132	0.419703
0.324078	0.00032177	5.47375e-05	0.00031401	0.141771
0.324256	0.000347442	5.50736e-05	0.000313887	0.609274
0.324434	0.000282132	5.4669e-05	0.000313764	-0.578617
0.324612	0.00026882	5.47867e-05	0.000313642	-0.818113
0.32479	0.000292646	5.48322e-05	0.000313519	-0.38067
0.324968	0.000227123	5.47053e-05	0.000313396	-1.57706
0.325146	0.000266279	5.49255e-05	0.000313273	-0.855604
0.325324	0.000319224	5.49436e-05	0.000313151	0.110537
0.325502	0.000238481	5.43395e-05	0.000313028	-1.37187
0.325681	0.000218346	5.47127e-05	0.000312905	-1.72829
0.325859	0.000317088	5.45503e-05	0.000312782	0.078929
0.326037	0.000286077	5.45862e-05	0.00031266	-0.486988
0.326215	0.000286097	5.48526e-05	0.000312538	-0.482032
0.326393	0.000236007	5.42632e-05	0.000312416	-1.40811
0.326571	0.000342593	5.47091e-05	0.000312294	0.553827
0.326749	0.000283732	5.49269e-05	0.000312171	-0.51777
0.326927	0.000313581	5.41738e-05	0.00031205	0.0282701
0.327105	0.000307744	5.47114e-05	0.000311928	-0.0764777
0.327283	0.000294586	5.47017e-05	0.000311807	-0.314824
0.327461	0.000316014	5.45433e-05	0.000311687	0.079337
0.327639	0.00024495	5.48861e-05	0.000311566	-1.21371
0.327817	0.000220317	5.4478e-05	0.000311445	-1.67275
0.327995	0.000345087	5.45813e-05	0.000311324	0.618574
0.328174	0.000251947	5.48015e-05	0.000311205	-1.08133
0.328352	0.000399253	5.45336e-05	0.000311086	1.61674
0.32853	0.000320015	5.49522e-05	0.000310968	0.164643
0.328708	0.000228224	5.46223e-05	0.000310849	-1.51265
0.328886	0.000391515	5.46414e-05	0.00031073	1.47847
0.329064	0.000255904	5.47606e-05	0.000310611	-0.99903
0.329242	0.00024842	5.46925e-05	0.000310495	-1.13498
0.32942	0.000271542	5.47293e-05	0.000310378	-0.709609
0.329598	0.000332862	5.49427e-05	0.000310262	0.411339
0.329776	0.000237085	5.4601e-05	0.000310145	-1.33808
0.329954	0.000328579	5.47513e-05	0.000310029	0.33881
0.330132	0.000352974	5.50972e-05	0.000309915	0.781513
0.33031	0.000377559	5.4488e-05	0.000309802	1.24353
0.330488	0.000241102	5.49943e-05	0.000309689	-1.24716
0.330666	0.000371137	5.48327e-05	0.000309576	1.12271
0.330844	0.000195365	5.48831e-05	0.000309463	-2.07892
0.331023	0.000295171	5.49204e-05	0.00030935	-0.258177
0.331201	0.000366013	5.48491e-05	0.00030924	1.03507
0.331379	0.000315152	5.49513e-05	0.00030913	0.109584
0.331557	0.000331038	5.50922e-05	0.00030902	0.399654
0.331735	0.000227648	5.45913e-05	0.00030891	-1.48856
0.331913	0.000341465	5.50805e-05	0.0003088	0.593037
0.332091	0.000312414	5.46025e-05	0.000308692	0.0681654
0.332269	0.000250255	5.48118e-05	0.000308586	-1.0642
0.332447	0.000325378	5.47567e-05	0.000308479	0.308618
0.332625	0.000375016	5.49814e-05	0.000308373	1.21211
0.332803	0.000233466	5.48517e-05	0.000308266	-1.36368
0.332981	0.000199406	5.51536e-05	0.00030816	-1.97183
0.333159	0.000325793	5.46102e-05	0.000308056	0.324787
0.333338	0.000247793	5.50008e-05	0.000307953	-1.09381
0.333516	0.000263266	5.47244e-05	0.00030785	-0.814704
0.333694	0.000301487	5.50197e-05	0.000307747	-0.113781
0.333872	0.000290599	5.50273e-05	0.000307644	-0.309757
0.33405	0.000384723	5.49876e-05	0.000307542	1.40361
0.334228	0.000345461	5.48478e-05	0.000307443	0.693164
0.334406	0.000460356	5.53686e-05	0.000307343	2.76354
0.334584	0.000245618	5.46136e-05	0.000307243	-1.12839
0.334762	0.000304304	5.50236e-05	0.000307144	-0.0516106
0.33494	0.000330028	5.52051e-05	0.000307044	0.416335
0.335118	0.000336781	5.47988e-05	0.000306947	0.54443
0.335296	0.00024214	5.48921e-05	0.000306851	-1.17887
0.335474	0.000235857	5.49552e-05	0.000306755	-1.2901
0.335652	0.000307577	5.49226e-05	0.000306659	0.0167235
0.33583	0.000264714	5.52126e-05	0.000306562	-0.75795
0.336008	0.000382704	5.4915e-05	0.000306466	1.38828
0.336186	0.000379459	5.52246e-05	0.000306374	1.32342
0.336365	0.000299467	5.51691e-05	0.000306281	-0.123517
0.336543	0.000316309	5.48257e-05	0.000306189	0.18459
0.336721	0.000330773	5.52079e-05	0.000306096	0.44698
0.336899	0.000327903	5.52436e-05	0.000306004	0.396415
0.337077	0.000350106	5.51475e-05	0.000305912	0.801371
0.337255	0.00039812	5.5335e-05	0.000305823	1.66797
0.337433	0.000282072	5.49707e-05	0.000305733	-0.430437
0.337611	0.000216275	5.506e-05	0.000305644	-1.62312
0.337789	0.000331923	5.53586e-05	0.000305554	0.476322
0.337967	0.000306424	5.49932e-05	0.000305465	0.0174385
0.338145	0.000424681	5.52295e-05	0.000305378	2.16014
0.338323	0.000295436	5.51055e-05	0.000305291	-0.178841
0.338501	0.000240607	5.49277e-05	0.000305204	-1.17604
0.33868	0.000248866	5.52056e-05	0.000305118	-1.01895
0.338858	0.00040746	5.51163e-05	0.000305031	1.85842
0.339036	0.000280677	5.5188e-05	0.000304945	-0.43973
0.339214	0.000292482	5.53101e-05	0.000304861	-0.223802
0.339392	0.000309457	5.50033e-05	0.000304776	0.0850985
0.33957	0.000235884	5.5152e-05	0.000304692	-1.24761
0.339748	0.000254316	5.51726e-05	0.000304608	-0.911538
0.339926	0.000314385	5.49231e-05	0.000304524	0.179549
0.340104	0.000246303	5.52267e-05	0.000304441	-1.05271
0.340282	0.000222365	5.49352e-05	0.000304359	-1.49255
0.34046	0.000400808	5.52579e-05	0.000304276	1.74693
0.340638	0.00028671	5.52298e-05	0.000304194	-0.316572
0.340816	0.000290583	5.50164e-05	0.000304112	-0.245908
0.340994	0.000292058	5.52992e-05	0.00030403	-0.216491
0.341172	0.000328155	5.54531e-05	0.000303949	0.436509
0.341351	0.000240271	5.48442e-05	0.000303869	-1.1596
0.341529	0.000340003	5.52777e-05	0.000303788	0.655148
0.341707	0.000406112	5.53581e-05	0.000303707	1.84986
0.341885	0.000223386	5.51841e-05	0.000303627	-1.45405
0.342063	0.000342833	5.54588e-05	0.000303546	0.708394
0.342241	0.000258215	5.50611e-05	0.000303467	-0.821843
0.342419	0.000343216	5.51679e-05	0.000303387	0.72196
0.342597	0.000311028	5.55126e-05	0.000303307	0.139078
0.342775	0.00031411	5.51036e-05	0.000303228	0.197488
0.342953	0.000300388	5.53535e-05	0.000303148	-0.0498632
0.343131	0.000309556	5.5443e-05	0.000303069	0.11701
0.343309	0.000283886	5.50845e-05	0.000302989	-0.346798
0.343487	0.000295052	5.5535e-05	0.00030291	-0.141493
0.343665	0.000314742	5.52263e-05	0.00030283	0.215687
0.343844	0.000324145	5.55301e-05	0.000302751	0.385269
0.344021	0.000347055	5.56013e-05	0.000302672	0.798244
0.3442	0.000327855	5.52122e-05	0.000302592	0.457556
0.344378	0.000314166	5.53699e-05	0.000302513	0.210459
0.344556	0.000342666	5.55243e-05	0.000302434	0.724593
0.344734	0.000295084	5.50665e-05	0.000302354	-0.132026
0.344912	0.000346435	5.5388e-05	0.000302275	0.797288
0.34509	0.000329432	5.52878e-05	0.000302195	0.492633
0.345268	0.000241686	5.53278e-05	0.000302116	-1.09222
0.345446	0.000301206	5.54807e-05	0.000302036	-0.0149674
0.345624	0.000298605	5.51948e-05	0.000301957	-0.0607304
0.345802	0.000292325	5.54777e-05	0.000301877	-0.172186
0.34598	0.000287701	5.54729e-05	0.000301798	-0.254124
0.346158	0.000360023	5.52209e-05	0.000301717	1.05586
0.346336	0.00031863	5.55954e-05	0.000301637	0.305662
0.346515	0.000234116	5.5253e-05	0.000301556	-1.22056
0.346693	0.000284633	5.55238e-05	0.000301475	-0.303331
0.346871	0.000262144	5.54595e-05	0.000301394	-0.707729
0.347049	0.000262958	5.52197e-05	0.000301313	-0.694587
0.347227	0.000271787	5.56177e-05	0.00030123	-0.529384
0.347405	0.000331784	5.56152e-05	0.000301147	0.550871
0.347583	0.000320369	5.54839e-05	0.000301064	0.347933
0.347761	0.000398349	5.55444e-05	0.000300981	1.75297
0.347939	0.000316825	5.5339e-05	0.000300899	0.287799
0.348117	0.000335582	5.63115e-05	0.000300814	0.617423
0.348295	0.000325008	5.72899e-05	0.000300729	0.423799
0.348473	0.000325473	5.77926e-05	0.000300643	0.429635
0.348651	0.000188886	5.83864e-05	0.000300558	-1.91264
0.348829	0.000283242	5.88447e-05	0.000300472	-0.292813
0.349007	0.000225468	5.90701e-05	0.000300387	-1.26831
0.349185	0.000224796	5.93685e-05	0.000300299	-1.27176
0.349364	0.000287925	6.01195e-05	0.00030021	-0.204346
0.349542	0.000339769	6.02386e-05	0.000300122	0.658169
0.34972	0.000246825	6.09866e-05	0.000300033	-0.872461
0.349898	0.000282414	6.06745e-05	0.000299945	-0.288935
0.350076	0.0001855	6.11641e-05	0.000299855	-1.86964
0.350254	0.000299298	6.14924e-05	0.000299763	-0.00756679
0.350432	0.000214583	6.17635e-05	0.000299671	-1.37765
0.35061	0.000298429	6.22865e-05	0.00029958	-0.0184711
0.350788	0.000346346	6.26049e-05	0.000299488	0.748478
0.350966	0.00026031	6.27178e-05	0.000299396	-0.623201
0.351144	0.000273053	6.29575e-05	0.000299301	-0.416911
0.351322	0.000209679	6.32863e-05	0.000299205	-1.41462
0.3515	0.000228154	6.34924e-05	0.000299109	-1.11754
0.351678	0.000320208	6.36469e-05	0.000299013	0.333006
0.351857	0.0002305	6.42269e-05	0.000298917	-1.06524
0.352035	0.000301434	6.41347e-05	0.000298821	0.0407486
0.352213	0.000313415	6.45875e-05	0.000298721	0.227512
0.352391	0.000355868	6.4835e-05	0.00029862	0.882972
0.352569	0.00030865	6.48577e-05	0.00029852	0.156182
0.352747	0.000378593	6.53129e-05	0.00029842	1.22752
0.352925	0.000245046	6.56492e-05	0.00029832	-0.8115
0.353103	0.00028077	6.54824e-05	0.000298218	-0.266447
0.353281	0.000253736	6.61401e-05	0.000298113	-0.670955
0.353459	0.000318993	6.61566e-05	0.000298008	0.317196
0.353637	0.0002411	6.64819e-05	0.000297904	-0.854425
0.353815	0.000473129	6.69571e-05	0.000297799	2.61854
0.353993	0.000244566	6.71922e-05	0.000297695	-0.790696
0.354171	0.000193786	6.68877e-05	0.000297586	-1.55185
0.354349	0.000205401	6.72973e-05	0.000297476	-1.36819
0.354527	0.000300996	6.77446e-05	0.000297367	0.0535688
0.354706	0.000338719	6.81323e-05	0.000297258	0.608541
0.354884	0.000264301	6.80328e-05	0.000297149	-0.482819
0.355062	0.000354704	6.86117e-05	0.000297038	0.840476
0.35524	0.000249792	6.83926e-05	0.000296923	-0.68913
0.355418	0.000354946	6.86887e-05	0.000296809	0.846379
0.355596	0.000147003	6.93554e-05	0.000296695	-2.15834
0.355774	0.000253703	6.93033e-05	0.000296581	-0.618702
0.355952	0.000303901	6.98209e-05	0.000296467	0.106472
0.35613	0.000211209	6.98645e-05	0.000296349	-1.21865
0.356308	0.000288166	6.97371e-05	0.00029623	-0.11564
0.356486	0.00040988	7.05832e-05	0.000296112	1.61184
0.356664	0.000273349	7.04638e-05	0.000295993	-0.321351
0.356842	0.000214818	7.09737e-05	0.000295874	-1.14205
0.357021	0.000416344	7.12182e-05	0.000295754	1.69324
0.357198	0.000238099	7.11433e-05	0.000295631	-0.808672
0.357377	0.00018486	7.11091e-05	0.000295507	-1.55602
0.357555	0.000133615	7.16803e-05	0.000295383	-2.2568
0.357733	0.000215433	7.17683e-05	0.00029526	-1.11228
0.357911	0.000156883	7.22213e-05	0.000295136	-1.9143
0.358089	0.000323027	7.23715e-05	0.00029501	0.387126
0.358267	0.000297268	7.27412e-05	0.000294882	0.032804
0.358445	0.000333817	7.30306e-05	0.000294753	0.534892
0.358623	0.000368446	7.26623e-05	0.000294625	1.01594
0.358801	0.000309103	7.37068e-05	0.000294497	0.198166
0.358979	0.000243973	7.40643e-05	0.000294368	-0.680429
0.359157	0.000233264	7.35663e-05	0.000294236	-0.828809
0.359335	0.000221189	7.42705e-05	0.000294104	-0.981746
0.359513	0.000242639	7.40442e-05	0.000293971	-0.693263
0.359691	0.000255077	7.46974e-05	0.000293838	-0.518914
0.35987	0.000301115	7.52347e-05	0.000293706	0.0984798
0.360048	0.000329925	7.48381e-05	0.000293572	0.48575
0.360226	0.000355369	7.55289e-05	0.000293437	0.819983
0.360404	0.000197987	7.51275e-05	0.000293301	-1.26869
0.360582	0.000270951	7.53345e-05	0.000293165	-0.294872
0.36076	0.000354613	7.60289e-05	0.000293029	0.810005
0.360938	0.000287531	7.55004e-05	0.000292893	-0.0710248
0.361116	0.000294765	7.63472e-05	0.000292755	0.0263232
0.361294	0.000422141	7.65181e-05	0.000292616	1.69274
0.361472	0.000357005	7.55372e-05	0.000292476	0.854263
0.36165	0.000221481	7.6212e-05	0.000292337	-0.929721
0.361828	0.000299799	7.67209e-05	0.000292198	0.0990799
0.362006	0.000347941	7.58991e-05	0.000292058	0.736281
0.362184	0.000433449	7.70976e-05	0.000291915	1.83577
0.362362	0.000269744	7.59352e-05	0.000291773	-0.2901
0.362541	0.000332478	7.64079e-05	0.00029163	0.5346
0.362719	0.000320369	7.71303e-05	0.000291488	0.374448
0.362897	0.000304776	7.63692e-05	0.000291345	0.175868
0.363075	0.00030289	7.73038e-05	0.000291201	0.151203
0.363253	0.000353194	7.76948e-05	0.000291056	0.799768
[truncated: 179 more rows]

## Sheet: Figure 4
Panel a	SAXS				Panel b	CD
s	I(s)	s.Rg	(s.Rg^2.I(s))/I(0)			Wavelength	θ C-Tir
9192	14920000	347550	1.15897e+17			260	156.497
9664	14970000	365396	1.28534e+17			259.9	153.55
10140	15250000	383393	1.44155e+17			259.8	151.085
10610	14780000	401164	1.52964e+17			259.7	149.057
11080	14680000	418935	1.65687e+17			259.6	146.082
11550	14600000	436706	1.7906e+17			259.5	143.104
12020	14460000	454476	1.9207e+17			259.4	141.122
12490	14350000	472247	2.05807e+17			259.3	140.602
12970	14140000	490396	2.18682e+17			259.2	138.713
13440	14410000	508166	2.39302e+17			259.1	137.038
13910	14150000	525937	2.51706e+17			259	135.597
14380	14190000	543708	2.69763e+17			258.9	133.963
14850	14280000	561478	2.8951e+17			258.8	132.795
15320	13840000	579249	2.98632e+17			258.7	130.176
15800	13800000	597398	3.16721e+17			258.6	126.755
16270	13570000	615169	3.30246e+17			258.5	124.702
16740	13250000	632939	3.41358e+17			258.4	121.952
17210	13500000	650710	3.67603e+17			258.3	119.468
17680	13420000	668481	3.85656e+17			258.2	116.425
18160	13330000	686630	4.04152e+17			258.1	113.284
18630	13060000	704400	4.16727e+17			258	110.055
19100	13300000	722171	4.46068e+17			257.9	106.974
19570	13110000	739942	4.61602e+17			257.8	104.172
20040	13060000	757712	4.82194e+17			257.7	101.73
20510	12570000	775483	4.86127e+17			257.6	100.101
20990	12600000	793632	5.10362e+17			257.5	97.8765
21460	12500000	811403	5.2924e+17			257.4	94.3941
21930	12400000	829173	5.48254e+17			257.3	91.6165
22400	12090000	846944	5.57706e+17			257.2	90.2339
22870	12370000	864715	5.94819e+17			257.1	88.0896
23340	12000000	882485	6.00988e+17			257	86.4405
23820	11740000	900634	6.12399e+17			256.9	85.9738
24290	11510000	918405	6.24329e+17			256.8	85.1882
24760	11530000	936176	6.49851e+17			256.7	83.2409
25230	11630000	953946	6.80608e+17			256.6	81.3127
25700	11280000	971717	6.84949e+17			256.5	79.1478
26170	11230000	989488	7.07083e+17			256.4	78.5717
26650	11040000	1.00764e+06	7.20853e+17			256.3	76.8849
27120	10920000	1.02541e+06	7.38389e+17			256.2	74.3798
27590	10730000	1.04318e+06	7.50907e+17			256.1	72.8035
28060	10860000	1.06095e+06	7.86119e+17			256	71.2813
28530	10640000	1.07872e+06	7.96211e+17			255.9	68.4027
29010	10170000	1.09687e+06	7.86863e+17			255.8	65.5469
29480	10360000	1.11464e+06	8.27747e+17			255.7	62.3627
29950	10040000	1.13241e+06	8.27962e+17			255.6	59.4563
30420	9814000	1.15018e+06	8.34925e+17			255.5	55.8282
30890	9648000	1.16795e+06	8.46362e+17			255.4	52.5934
31360	9761000	1.18572e+06	8.8253e+17			255.3	49.6668
31840	9680000	1.20387e+06	9.02203e+17			255.2	46.4473
32310	9336000	1.22164e+06	8.9602e+17			255.1	44.4849
32780	9407000	1.23941e+06	9.29292e+17			255	43.0223
33250	9400000	1.25718e+06	9.5542e+17			254.9	41.6763
33720	9162000	1.27495e+06	9.57742e+17			254.8	40.12
34190	9153000	1.29272e+06	9.83659e+17			254.7	39.1558
34670	9028000	1.31087e+06	9.97659e+17			254.6	37.6738
35140	8953000	1.32864e+06	1.01638e+18			254.5	36.3142
35610	8792000	1.34641e+06	1.02498e+18			254.4	34.6947
36080	8614000	1.36418e+06	1.03091e+18			254.3	33.1612
36550	8651000	1.38196e+06	1.06249e+18			254.2	32.5132
37030	8319000	1.4001e+06	1.04872e+18			254.1	33.6256
37500	8194000	1417875	1.05935e+18			254	33.7737
37970	8151000	1.43565e+06	1.08038e+18			253.9	32.5759
38440	7973000	1.45342e+06	1.08311e+18			253.8	31.1478
38910	7863000	1.47119e+06	1.09444e+18			253.7	30.1253
39380	7798000	1.48896e+06	1.11178e+18			253.6	28.7444
39860	7760000	1.50711e+06	1.13349e+18			253.5	27.7102
40330	7511000	1.52488e+06	1.12315e+18			253.4	26.9869
40800	7417000	1542648	1.13509e+18			253.3	25.7293
41270	7364000	1.56042e+06	1.1531e+18			253.2	24.5398
41740	7197000	1.57819e+06	1.15276e+18			253.1	22.5565
42210	7101000	1.59596e+06	1.16314e+18			253	20.3998
42690	7300000	1.61411e+06	1.22309e+18			252.9	18.7599
43160	6842000	1.63188e+06	1.17173e+18			252.8	16.2233
43630	6816000	1.64965e+06	1.19284e+18			252.7	12.2981
44100	6822000	1667421	1.21975e+18			252.6	9.10575
44570	6663000	1.68519e+06	1.21685e+18			252.5	6.09997
45040	6673000	1.70296e+06	1.24452e+18			252.4	3.92044
45520	6633000	1.72111e+06	1.26356e+18			252.3	1.92014
45990	6623000	1.73888e+06	1.28785e+18			252.2	-0.972458
46460	6437000	1.75665e+06	1.27739e+18			252.1	-2.22179
46930	6294000	1.77442e+06	1.27441e+18			252	-3.3764
47400	6541000	1792194	1.35109e+18			251.9	-4.27066
47880	6043000	1.81034e+06	1.27363e+18			251.8	-6.03245
48350	6117000	1.82811e+06	1.31466e+18			251.7	-7.93025
48820	6063000	1.84588e+06	1.32851e+18			251.6	-10.2516
49290	5945000	1.86365e+06	1.32786e+18			251.5	-11.8332
49760	5888000	1.88143e+06	1.34033e+18			251.4	-13.0913
50230	5778000	1.8992e+06	1.34025e+18			251.3	-14.4368
50710	5790000	1.91735e+06	1.36883e+18			251.2	-15.4525
51180	5613000	1.93512e+06	1.35169e+18			251.1	-15.6157
51650	5281000	1.95289e+06	1.29521e+18			251	-16.5104
52120	5430000	1.97066e+06	1.3561e+18			250.9	-16.6022
52590	5336000	1.98843e+06	1.35677e+18			250.8	-16.9199
53060	5453000	2.0062e+06	1.41141e+18			250.7	-18.3062
53540	5175000	2.02435e+06	1.3638e+18			250.6	-19.2228
54010	5076000	2.04212e+06	1.3613e+18			250.5	-21.1969
54480	5118000	2.05989e+06	1.39655e+18			250.4	-23.6008
54950	4877000	2.07766e+06	1.35385e+18			250.3	-26.577
55420	4861000	2.09543e+06	1.37259e+18			250.2	-30.2866
55900	4936000	2113579	1.41802e+18			250.1	-33.3905
56370	4740000	2.13135e+06	1.38471e+18			250	-35.9387
56840	4810000	2.14912e+06	1.42868e+18			249.9	-37.5378
57310	4618000	2.16689e+06	1.39443e+18			249.8	-39.9733
57780	4624000	2.18466e+06	1.41924e+18			249.7	-43.477
58250	4545000	2.20243e+06	1.41778e+18			249.6	-45.1411
58730	4670000	2.22058e+06	1.48088e+18			249.5	-47.7763
59200	4439000	2238352	1.43025e+18			249.4	-51.0317
59670	4359000	2.25612e+06	1.42686e+18			249.3	-53.8432
60140	4362000	2.27389e+06	1.45043e+18			249.2	-55.5715
60610	4112000	2.29166e+06	1.38875e+18			249.1	-56.0796
61080	4275000	2.30943e+06	1.46628e+18			249	-56.5464
61560	4064000	2.32758e+06	1.4159e+18			248.9	-57.4222
62030	4270000	2.34535e+06	1.51048e+18			248.8	-59.4283
62500	4026000	2363125	1.44583e+18			248.7	-60.9788
62970	4145000	2.3809e+06	1.51104e+18			248.6	-62.7726
63440	4041000	2.39867e+06	1.4952e+18			248.5	-64.6087
63910	3911000	2.41644e+06	1.46862e+18			248.4	-67.0112
64390	3914000	2.43459e+06	1.4919e+18			248.3	-69.6289
64860	3816000	2.45236e+06	1.47586e+18			248.2	-72.896
65330	3859000	2.47013e+06	1.5142e+18			248.1	-74.8244
65800	3976000	2487898	1.58264e+18			248	-77.0953
66270	3651000	2.50567e+06	1.47411e+18			247.9	-79.7819
66750	3634000	2.52382e+06	1.48857e+18			247.8	-82.7148
67220	3584000	2.54159e+06	1.48884e+18			247.7	-83.3006
67690	3365000	2.55936e+06	1.41748e+18			247.6	-84.9293
68160	3656000	2.57713e+06	1.56152e+18			247.5	-87.4134
68630	3492000	2.5949e+06	1.51212e+18			247.4	-90.6742
69100	3407000	2612671	1.49559e+18			247.3	-93.6455
69580	3196000	2.63082e+06	1.42252e+18			247.2	-95.7352
70050	3256000	2.64859e+06	1.46887e+18			247.1	-97.5028
70520	3290000	2.66636e+06	1.50419e+18			247	-99.5317
70990	3361000	2.68413e+06	1.55721e+18			246.9	-101.86
71460	3259000	2.7019e+06	1.53001e+18			246.8	-104.264
71930	3129000	2.71967e+06	1.48836e+18			246.7	-107.086
72410	3154000	2.73782e+06	1.52034e+18			246.6	-108.955
72880	3201000	2.75559e+06	1.56309e+18			246.5	-111.138
73350	3016000	2.77336e+06	1.49181e+18			246.4	-113.181
73820	2937000	2.79113e+06	1.47141e+18			246.3	-116.012
74290	2979000	2.8089e+06	1.51152e+18			246.2	-118.859
74770	3018000	2.82705e+06	1.55116e+18			246.1	-120.955
75240	2908000	2.84482e+06	1.51347e+18			246	-122.305
75710	2925000	2.8626e+06	1.5414e+18			245.9	-123.46
76180	3004000	2.88037e+06	1.60275e+18			245.8	-125.053
76650	2894000	2.89814e+06	1.56317e+18			245.7	-128.109
77120	2838000	2.91591e+06	1.55178e+18			245.6	-131.362
77600	2913000	2934056	1.61268e+18			245.5	-133.869
78070	2748000	2.95183e+06	1.53981e+18			245.4	-137.177
78540	2826000	2.9696e+06	1.60264e+18			245.3	-141.044
79010	2693000	2.98737e+06	1.54555e+18			245.2	-147.11
79480	2650000	3.00514e+06	1.53902e+18			245.1	-151.546
79950	2622000	3.02291e+06	1.54082e+18			245	-155.074
80430	2599000	3.04106e+06	1.5457e+18			244.9	-157.636
80900	2609000	3058829	1.56984e+18			244.8	-161.097
81370	2679000	3.0766e+06	1.63074e+18			244.7	-163.879
81840	2462000	3.09437e+06	1.51601e+18			244.6	-168.245
82310	2534000	3.11214e+06	1.57832e+18			244.5	-174.811
82780	2533000	3.12991e+06	1.59577e+18			244.4	-180.123
83260	2622000	3.14806e+06	1.67105e+18			244.3	-184.804
83730	2335000	3.16583e+06	1.50498e+18			244.2	-190.23
84200	2284000	3183602	1.48869e+18			244.1	-195.162
84670	2363000	3.20137e+06	1.55742e+18			244	-199.414
85140	2284000	3.21914e+06	1.52211e+18			243.9	-204.688
85620	2324000	3.23729e+06	1.56628e+18			243.8	-208.358
86090	2285000	3.25506e+06	1.55695e+18			243.7	-210.851
86560	2280000	3.27283e+06	1.57055e+18			243.6	-213.65
87030	2335000	3.2906e+06	1.62595e+18			243.5	-217.423
87500	2249000	3308375	1.58303e+18			243.4	-221.88
87970	2336000	3.32615e+06	1.66198e+18			243.3	-226.991
88450	2101000	3.34429e+06	1.51114e+18			243.2	-230.965
88920	2163000	3.36207e+06	1.57231e+18			243.1	-235.179
89390	2279000	3.37984e+06	1.67419e+18			243	-238.56
89860	2185000	3.39761e+06	1.62206e+18			242.9	-243.071
90330	2066000	3.41538e+06	1.54981e+18			242.8	-247.309
90800	2065000	3433148	1.56522e+18			242.7	-250.82
91280	2179000	3.4513e+06	1.66913e+18			242.6	-253.428
91750	2096000	3.46907e+06	1.62213e+18			242.5	-257.484
92220	2123000	3.48684e+06	1.6599e+18			242.4	-262.813
92690	1963000	3.50461e+06	1.55049e+18			242.3	-268.218
93160	2102000	3.52238e+06	1.67716e+18			242.2	-273.504
93640	1956000	3.54053e+06	1.57679e+18			242.1	-278.868
94110	2024000	3.5583e+06	1.64803e+18			242	-285.619
94580	1966000	3.57607e+06	1.61683e+18			241.9	-291.58
95050	2001000	3.59384e+06	1.66201e+18			241.8	-297.059
95520	1870000	3.61161e+06	1.5686e+18			241.7	-303.034
95990	2036000	3.62938e+06	1.7247e+18			241.6	-307.514
96470	1755000	3.64753e+06	1.50157e+18			241.5	-312.326
96940	1922000	3.6653e+06	1.66051e+18			241.4	-317.785
97410	1804000	3.68307e+06	1.57372e+18			241.3	-323.316
97880	1989000	3.70084e+06	1.75189e+18			241.2	-327.776
98350	1838000	3.71861e+06	1.63447e+18			241.1	-333.884
98820	1764000	3.73638e+06	1.58369e+18			241	-341.78
99300	1846000	3754533	1.67345e+18			240.9	-350.13
99770	1748000	3.7723e+06	1.59965e+18			240.8	-356.923
100200	1808000	3788562	1.66885e+18			240.7	-363.215
100700	1813000	3807467	1.69021e+18			240.6	-368.527
101200	1671000	3826372	1.57333e+18			240.5	-374.804
101700	1754000	3845277	1.66784e+18			240.4	-381.868
102100	1672000	3860401	1.6024e+18			240.3	-388.247
102600	1771000	3.87931e+06	1.71394e+18			240.2	-395.462
103100	1833000	3.89821e+06	1.79128e+18			240.1	-401.954
103500	1710000	3.91334e+06	1.68407e+18			240	-410.451
104000	1618000	3.93224e+06	1.6089e+18			239.9	-419.919
104500	1648000	3.95115e+06	1.65452e+18			239.8	-428.444
105000	1607000	3.97005e+06	1.62884e+18			239.7	-435.702
105400	1680000	3.98517e+06	1.71583e+18			239.6	-443.283
105900	1601000	4.00408e+06	1.65069e+18			239.5	-450.498
106400	1577000	4.02298e+06	1.64134e+18			239.4	-457.719
106800	1554000	4.03811e+06	1.62958e+18			239.3	-465.467
107300	1631000	4.05701e+06	1.72638e+18			239.2	-472.522
107800	1439000	4.07592e+06	1.53738e+18			239.1	-480.624
108300	1591000	4.09482e+06	1.71558e+18			239	-487.99
108700	1466000	4.10995e+06	1.59249e+18			238.9	-494.054
109200	1509000	4.12885e+06	1.65431e+18			238.8	-501.711
109700	1488000	4.14776e+06	1.64626e+18			238.7	-508.79
110100	1522000	4.16288e+06	1.69618e+18			238.6	-514.879
110600	1570000	4.18179e+06	1.7656e+18			238.5	-520.181
111100	1510000	4200691	1.71352e+18			238.4	-526.981
111600	1415000	4219596	1.6202e+18			238.3	-534.437
112000	1455000	4234720	1.67796e+18			238.2	-542.113
112500	1468000	4253625	1.7081e+18			238.1	-549.28
113000	1552000	4272530	1.82193e+18			238	-556.529
113400	1449000	4287654	1.71308e+18			237.9	-562.114
113900	1434000	4306559	1.71033e+18			237.8	-566.988
114400	1388000	4325464	1.67003e+18			237.7	-574.004
114900	1496000	4344369	1.81574e+18			237.6	-581.84
115300	1292000	4359493	1.57908e+18			237.5	-589.377
115800	1327000	4378398	1.63595e+18			237.4	-596.367
116300	1378000	4397303	1.71353e+18			237.3	-602.476
116800	1282000	4416208	1.60789e+18			237.2	-608.828
117200	1293000	4431332	1.63281e+18			237.1	-615.961
117700	1332000	4450237	1.69645e+18			237	-624.705
118200	1298000	4469142	1.66722e+18			236.9	-633.642
118600	1275000	4484266	1.64878e+18			236.8	-642.116
119100	1338000	4503171	1.74487e+18			236.7	-651.116
119600	1337000	4522076	1.75823e+18			236.6	-660.601
120100	1286000	4540981	1.70534e+18			236.5	-670.961
120500	1436000	4556105	1.91695e+18			236.4	-679.757
121000	1311000	4575010	1.76464e+18			236.3	-688.965
121500	1263000	4593915	1.71411e+18			236.2	-697.572
121900	1152000	4609039	1.57378e+18			236.1	-707.229
122400	1280000	4627944	1.76301e+18			236	-717.79
122900	1347000	4646849	1.87049e+18			235.9	-727.613
123400	1275000	4665754	1.78494e+18			235.8	-736.803
123800	1176000	4680878	1.65703e+18			235.7	-746.108
124300	1266000	4699783	1.79829e+18			235.6	-754.172
124800	1263000	4718688	1.80849e+18			235.5	-763.647
125200	1221000	4733812	1.75957e+18			235.4	-771.474
125700	1208000	4752717	1.75477e+18			235.3	-779.376
126200	1306000	4771622	1.91225e+18			235.2	-788.744
126700	1173000	4790527	1.73115e+18			235.1	-796.846
127100	1157000	4805651	1.71833e+18			235	-805.444
127600	1225000	4824556	1.83367e+18			234.9	-814.87
128100	1066000	4843461	1.60819e+18			234.8	-823.018
128500	1044000	4858585	1.58486e+18			234.7	-831.477
129000	1094000	4877490	1.67371e+18			234.6	-839.383
129500	1157000	4896395	1.78384e+18			234.5	-847.302
130000	1149000	4915300	1.78521e+18			234.4	-855.23
130400	1136000	4930424	1.77589e+18			234.3	-862.7
130900	1015000	4949329	1.59893e+18			234.2	-868.623
131400	1159000	4968234	1.83974e+18			234.1	-876.334
131800	1120000	4983358	1.78868e+18			234	-885.264
132300	1009000	5002263	1.62366e+18			233.9	-893.425
132800	1115000	5021168	1.80781e+18			233.8	-902.498
133300	1098000	5040073	1.79368e+18			233.7	-912.053
133700	1126000	5055197	1.85048e+18			233.6	-921.823
134200	1087000	5074102	1.79977e+18			233.5	-930.57
134700	1120000	5093007	1.86826e+18			233.4	-939.779
135100	984900	5108131	1.65267e+18			233.3	-946.375
135600	1098000	5127036	1.85611e+18			233.2	-953.856
136100	1018000	5145941	1.73359e+18			233.1	-962.859
136600	1018000	5164846	1.74635e+18			233	-972.298
137000	988200	5179970	1.70517e+18			232.9	-980.564
137500	1049000	5198875	1.82332e+18			232.8	-990.242
138000	1026000	5217780	1.79634e+18			232.7	-999.869
138500	961100	5236685	1.69493e+18			232.6	-1008.28
138900	1064000	5251809	1.88725e+18			232.5	-1016.7
139400	1129000	5270714	2.01698e+18			232.4	-1023.6
139900	1022000	5289619	1.83895e+18			232.3	-1031.63
140300	971100	5304743	1.75737e+18			232.2	-1041.04
140800	1018000	5323648	1.85539e+18			232.1	-1050.42
141300	934800	5342553	1.71588e+18			232	-1060.11
141800	968600	5361458	1.79052e+18			231.9	-1069.5
142200	1042000	5376582	1.93709e+18			231.8	-1078.59
142700	1042000	5395487	1.95074e+18			231.7	-1086.55
143200	1061000	5414392	2.00025e+18			231.6	-1093.22
143600	861900	5429516	1.63399e+18			231.5	-1101
144100	1063000	5448421	2.02929e+18			231.4	-1110.25
144600	868500	5467326	1.66951e+18			231.3	-1118.65
145100	974400	5486231	1.88606e+18			231.2	-1128.09
145500	917300	5501355	1.78534e+18			231.1	-1137.55
146000	880600	5520260	1.72571e+18			231	-1146.82
146500	915400	5539165	1.80621e+18			230.9	-1155.96
146900	978600	5554289	1.94147e+18			230.8	-1164.64
147400	910500	5573194	1.81869e+18			230.7	-1172.78
147900	813200	5592099	1.63537e+18			230.6	-1181.27
148400	982500	5611004	1.98922e+18			230.5	-1188.33
148800	877300	5626128	1.78582e+18			230.4	-1194.3
149300	800400	5645033	1.64025e+18			230.3	-1202.58
149800	887400	5663938	1.83074e+18			230.2	-1209.3
150200	832200	5679062	1.72604e+18			230.1	-1215.87
150700	878300	5697967	1.8338e+18			230	-1222.48
151200	810900	5716872	1.70433e+18			229.9	-1230.12
151700	889100	5735777	1.88107e+18			229.8	-1236.77
152100	1010000	5750901	2.14814e+18			229.7	-1245.95
152600	875900	5769806	1.8752e+18			229.6	-1254.82
153100	902800	5788711	1.94547e+18			229.5	-1262.3
153500	846800	5803835	1.83434e+18			229.4	-1268.09
154000	839700	5822740	1.83083e+18			229.3	-1274.69
154500	969400	5841645	2.12737e+18			229.2	-1282.53
155000	919200	5860550	2.03028e+18			229.1	-1289.12
155400	746400	5875674	1.65713e+18			229	-1297.6
155900	856000	5894579	1.91271e+18			228.9	-1306.28
156400	812900	5913484	1.82807e+18			228.8	-1312.91
156800	748900	5928608	1.69277e+18			228.7	-1319.84
157300	814300	5947513	1.85236e+18			228.6	-1326.05
157800	822400	5966418	1.8827e+18			228.5	-1331.49
158300	840000	5985323	1.93519e+18			228.4	-1339.74
158700	795700	6000447	1.84241e+18			228.3	-1346.85
159200	837800	6019352	1.95213e+18			228.2	-1353.58
159700	815100	6038257	1.91119e+18			228.1	-1361.9
160200	829400	6057162	1.95692e+18			228	-1370.65
160600	834000	6072286	1.97761e+18			227.9	-1379.23
161100	882500	6091191	2.10566e+18			227.8	-1387.66
161600	783800	6110096	1.88179e+18			227.7	-1396.18
162000	748100	6125220	1.80498e+18			227.6	-1404.45
162500	754100	6144125	1.83071e+18			227.5	-1412.72
163000	678500	6163030	1.65733e+18			227.4	-1421.06
163500	833800	6181935	2.04918e+18			227.3	-1429.08
163900	805600	6197059	1.98958e+18			227.2	-1437.6
164400	725800	6215964	1.80345e+18			227.1	-1443.09
164900	792400	6234869	1.98093e+18			227	-1449.91
165300	745300	6249993	1.87223e+18			226.9	-1455.38
165800	666900	6268898	1.68544e+18			226.8	-1461.1
166300	719900	6287803	1.83037e+18			226.7	-1467.44
166800	807700	6306708	2.06598e+18			226.6	-1474.89
167200	709500	6321832	1.82351e+18			226.5	-1480.97
167700	794900	6340737	2.05524e+18			226.4	-1486.49
168200	734400	6359642	1.91015e+18			226.3	-1490.96
168600	705600	6374766	1.84398e+18			226.2	-1497.17
169100	722200	6393671	1.89857e+18			226.1	-1501.67
169600	729600	6412576	1.92939e+18			226	-1507.16
170100	761600	6431481	2.0259e+18			225.9	-1513.88
170500	771800	6446605	2.0627e+18			225.8	-1520.59
171000	711600	6465510	1.91298e+18			225.7	-1525.69
171500	675600	6484415	1.82684e+18			225.6	-1532.61
171900	686800	6499539	1.8658e+18			225.5	-1538.36
172400	673000	6518444	1.83896e+18			225.4	-1543.74
172900	740900	6537349	2.03626e+18			225.3	-1548.12
173400	740000	6556254	2.04556e+18			225.2	-1552.91
173800	658300	6571378	1.82813e+18			225.1	-1558.94
174300	721500	6590283	2.01518e+18			225	-1566.02
174800	768100	6609188	2.15766e+18			224.9	-1575.13
175200	671700	6624312	1.89551e+18			224.8	-1581.39
175700	686200	6643217	1.9475e+18			224.7	-1585.81
176200	618700	6662122	1.76594e+18			224.6	-1593.13
176700	671500	6681027	1.92753e+18			224.5	-1600.44
177100	686600	6696151	1.97981e+18			224.4	-1605.55
177600	728900	6715056	2.11367e+18			224.3	-1609.72
178100	685600	6733961	1.99932e+18			224.2	-1613.64
178600	662000	6752866	1.94135e+18			224.1	-1619.41
179000	661000	6767990	1.94711e+18			224	-1626.82
179500	719600	6786895	2.13159e+18			223.9	-1634.49
180000	707300	6805800	2.10684e+18			223.8	-1642.5
180400	636500	6820924	1.90438e+18			223.7	-1648.89
180900	740100	6839829	2.22664e+18			223.6	-1653.96
181400	635200	6858734	1.92162e+18			223.5	-1660.63
181900	668200	6877639	2.03261e+18			223.4	-1666.1
182300	707900	6892763	2.16286e+18			223.3	-1672.23
182800	674000	6911668	2.0706e+18			223.2	-1680.07
183300	653200	6930573	2.01769e+18			223.1	-1686.1
183700	632800	6945697	1.96321e+18			223	-1691.25
184200	640900	6964602	1.99918e+18			222.9	-1696.19
184700	686400	6983507	2.15275e+18			222.8	-1700.63
185200	710600	7002412	2.24073e+18			222.7	-1706.33
185600	627300	7017536	1.98662e+18			222.6	-1712.73
186100	608900	7036441	1.93875e+18			222.5	-1718.42
186600	655800	7055346	2.09932e+18			222.4	-1724.1
187000	696800	7070470	2.24014e+18			222.3	-1729.04
187500	614200	7089375	1.98516e+18			222.2	-1733.75
188000	660600	7108280	2.14653e+18			222.1	-1739.9
188500	647000	7127185	2.11354e+18			222	-1745.87
188900	618600	7142309	2.02935e+18			221.9	-1752.36
189400	558800	7161214	1.84289e+18			221.8	-1758
189900	598500	7180119	1.98425e+18			221.7	-1763.71
190300	678000	7195243	2.2573e+18			221.6	-1771.25
190800	522300	7214148	1.74807e+18			221.5	-1779.42
191300	612400	7233053	2.06038e+18			221.4	-1785.25
191800	616000	7251958	2.08334e+18			221.3	-1790.8
192200	656400	7267082	2.22925e+18			221.2	-1795.7
192700	595800	7285987	2.03398e+18			221.1	-1800.47
193200	550500	7304892	1.8891e+18			221	-1807.06
193600	689200	7320016	2.37487e+18			220.9	-1813.64
194100	665500	7338921	2.30506e+18			220.8	-1821.88
194600	671100	7357826	2.33645e+18			220.7	-1827.88
195100	594100	7376731	2.07901e+18			220.6	-1836.78
195500	558600	7391855	1.96281e+18			220.5	-1845.7
196000	533800	7410760	1.88527e+18			220.4	-1853.08
196500	691300	7429665	2.454e+18			220.3	-1860.81
196900	571700	7444789	2.03771e+18			220.2	-1868.1
197400	670000	7463694	2.40023e+18			220.1	-1874.85
197900	530700	7482599	1.91084e+18			220	-1882.31
198400	623300	7501504	2.25561e+18			219.9	-1890.61
198800	557800	7516628	2.02672e+18			219.8	-1898.35
199300	679600	7535533	2.48171e+18			219.7	-1907.8
199800	550700	7554438	2.02111e+18			219.6	-1918.01
200300	552500	7573343	2.03787e+18			219.5	-1927.17
200700	591800	7588467	2.19156e+18			219.4	-1937.49
201200	471200	7607372	1.75366e+18			219.3	-1947.72
201700	560200	7626277	2.09526e+18			219.2	-1957.19
202100	543500	7641401	2.04087e+18			219.1	-1969.02
202600	574800	7660306	2.1691e+18			219	-1980.06
203100	631300	7679211	2.39408e+18			218.9	-1990.55
203600	603100	7698116	2.29841e+18			218.8	-2001.07
204000	511300	7713240	1.95623e+18			218.7	-2008.84
204500	609500	7732145	2.34338e+18			218.6	-2019.16
205000	563000	7.75105e+06	2.1752e+18			218.5	-2029.81
205400	629500	7.76617e+06	2.44163e+18			218.4	-2040.06
205900	616100	7.78508e+06	2.4013e+18			218.3	-2049.42
206400	553600	7.80398e+06	2.1682e+18			218.2	-2058.09
206900	488900	7.82289e+06	1.92408e+18			218.1	-2069.21
207300	657200	7.83801e+06	2.59644e+18			218	-2080.59
207800	502700	7.85692e+06	1.99564e+18			217.9	-2091.95
208300	535500	7.87582e+06	2.1361e+18			217.8	-2103.41
208700	459400	7.89095e+06	1.83958e+18			217.7	-2116.44
209200	544900	7.90985e+06	2.19242e+18			217.6	-2130.23
209700	488500	7.92876e+06	1.9749e+18			217.5	-2144.4
210200	544200	7.94766e+06	2.21058e+18			217.4	-2156.82
210600	642600	7.96279e+06	2.62024e+18			217.3	-2168.88
211100	524400	7.98169e+06	2.14843e+18			217.2	-2182.51
211600	501500	8.0006e+06	2.06436e+18			217.1	-2196.33
212000	587900	8.01572e+06	2.42917e+18			217	-2210
212500	553800	8.03463e+06	2.29908e+18			216.9	-2221.7
213000	501100	8.05353e+06	2.0901e+18			216.8	-2234.03
213500	527100	8.07244e+06	2.20888e+18			216.7	-2247.25
213900	594200	8.08756e+06	2.49941e+18			216.6	-2260.19
214400	554400	8.10646e+06	2.34291e+18			216.5	-2273.8
214900	496200	8.12537e+06	2.10675e+18			216.4	-2287.35
215300	554500	8.14049e+06	2.36305e+18			216.3	-2300.02
215800	645000	8.1594e+06	2.7615e+18			216.2	-2316.19
216300	453100	8.1783e+06	1.9489e+18			216.1	-2333
216800	524700	8.19721e+06	2.26732e+18			216	-2347.79
217200	478800	8.21233e+06	2.07662e+18			215.9	-2361.73
217700	531600	8.23124e+06	2.31625e+18			215.8	-2378.42
218200	466500	8.25014e+06	2.04195e+18			215.7	-2396.12
218600	522500	8.26527e+06	2.29546e+18			215.6	-2414.48
219100	520200	8.28417e+06	2.29582e+18			215.5	-2431.46
219600	488100	8.30308e+06	2.164e+18			215.4	-2447.86
220100	417600	8.32198e+06	1.85987e+18			215.3	-2467.88
220500	453600	8.33711e+06	2.02756e+18			215.2	-2487.14
221000	526600	8.35601e+06	2.36455e+18			215.1	-2507.26
221500	456000	8.37492e+06	2.05682e+18			215	-2526.75
222000	488800	8393820	2.21473e+18			214.9	-2544.94
222400	565000	8408944	2.56922e+18			214.8	-2563.41
222900	470300	8427849	2.14822e+18			214.7	-2581.44
223400	389000	8446754	1.78484e+18			214.6	-2602.39
223800	570700	8461878	2.62791e+18			214.5	-2623.44
224300	560900	8480783	2.59434e+18			214.4	-2644.63
224800	484600	8499688	2.25143e+18			214.3	-2665.52
225300	434200	8518593	2.02626e+18			214.2	-2686.03
225700	497500	8533717	2.32991e+18			214.1	-2707.43
226200	449500	8552622	2.11445e+18			214	-2727.62
226700	495300	8571527	2.34021e+18			213.9	-2746.97
227100	492800	8586651	2.33662e+18			213.8	-2770.29
227600	418500	8605556	1.99307e+18			213.7	-2793.28
228100	512300	8624461	2.45052e+18			213.6	-2814.33
228600	494700	8643366	2.37672e+18			213.5	-2837.83
229000	455100	8658490	2.19412e+18			213.4	-2863.6
229500	515100	8677395	2.49425e+18			213.3	-2888.57
230000	474100	8696300	2.30573e+18			213.2	-2914.95
230400	546600	8711424	2.66758e+18			213.1	-2942.63
230900	540700	8730329	2.65025e+18			213	-2968.98
231400	414600	8749234	2.04098e+18			212.9	-2993.37
231900	426800	8768139	2.11013e+18			212.8	-3015.7
232300	470200	8783263	2.33273e+18			212.7	-3039.13
232800	482800	8802168	2.40556e+18			212.6	-3063.97
233300	479000	8821073	2.39689e+18			212.5	-3088.96
233700	410100	8836197	2.05916e+18			212.4	-3116.63
234200	383100	8855102	1.93183e+18			212.3	-3145.78
234700	492000	8874007	2.49158e+18			212.2	-3173.95
235200	484400	8892912	2.46355e+18			212.1	-3202.53
235600	550000	8908036	2.8067e+18			212	-3232.23
236100	482500	8926941	2.4727e+18			211.9	-3262.3
236600	411400	8945846	2.11727e+18			211.8	-3291.73
237000	469700	8960970	2.42549e+18			211.7	-3320.34
237500	477700	8979875	2.47722e+18			211.6	-3348.21
238000	411600	8998780	2.14344e+18			211.5	-3375.7
238500	447100	9017685	2.33811e+18			211.4	-3403.08
238900	575500	9032809	3.01968e+18			211.3	-3431.27
239400	364000	9051714	1.91793e+18			211.2	-3458.42
239900	474700	9070619	2.51167e+18			211.1	-3485.94
240300	494500	9085743	2.62517e+18			211	-3513.22
240800	382400	9104648	2.03851e+18			210.9	-3539.94
241300	443300	9123553	2.37299e+18			210.8	-3568.98
241800	492200	9142458	2.64568e+18			210.7	-3597.96
242200	470700	9157582	2.53849e+18			210.6	-3626.45
242700	409700	9176487	2.21865e+18			210.5	-3654.03
243200	443900	9195392	2.41377e+18			210.4	-3681.82
243700	477800	9214297	2.6088e+18			210.3	-3714.38
244100	371100	9229421	2.03287e+18			210.2	-3748.1
244600	581500	9248326	3.19849e+18			210.1	-3782.48
245100	478400	9267231	2.64217e+18			210	-3816.62
245500	419900	9282355	2.32665e+18			209.9	-3848.72
246000	405800	9301260	2.25769e+18			209.8	-3879.24
246500	425600	9320165	2.37749e+18			209.7	-3910.12
247000	411400	9339070	2.3075e+18			209.6	-3939.98
247400	473200	9354194	2.66273e+18			209.5	-3967.93
247900	479300	9373099	2.70797e+18			209.4	-3998.2
248400	467600	9392004	2.65253e+18			209.3	-4032.01
248800	451200	9407128	2.56775e+18			209.2	-4065.85
249300	499000	9426033	2.8512e+18			209.1	-4097.5
249800	504100	9444938	2.89191e+18			209	-4128.11
250300	475800	9463843	2.7405e+18			208.9	-4158.25
250700	498300	9478967	2.87927e+18			208.8	-4191.19
251200	461400	9497872	2.6767e+18			208.7	-4224.38
251700	393200	9516777	2.29014e+18			208.6	-4254.21
252100	460800	9531901	2.69241e+18			208.5	-4282.93
252600	442600	9550806	2.59634e+18			208.4	-4309.2
253100	390700	9569711	2.30097e+18			208.3	-4335.92
253600	389800	9588616	2.30475e+18			208.2	-4365.81
254000	507900	9603740	3.01251e+18			208.1	-4395.16
254500	420100	9622645	2.50156e+18			208	-4423.81
255000	388100	9641550	2.3201e+18			207.9	-4454.78
255400	417400	9656674	2.50309e+18			207.8	-4485.1
255900	413900	9675579	2.49183e+18			207.7	-4514.12
256400	458500	9694484	2.77114e+18			207.6	-4543.1
256900	405900	9713389	2.46281e+18			207.5	-4570.54
257300	425700	9728513	2.59099e+18			207.4	-4598.77
257800	419200	9747418	2.56136e+18			207.3	-4627.03
258300	438800	9766323	2.69152e+18			207.2	-4655.3
258700	416800	9781447	2.5645e+18			207.1	-4682.72
259200	420100	9800352	2.59481e+18			207	-4711.26
259700	434800	9819257	2.69598e+18			206.9	-4742.94
260200	458900	9838162	2.85638e+18			206.8	-4766.6
260600	416700	9853286	2.60169e+18			206.7	-4788.57
261100	478200	9872191	2.99713e+18			206.6	-4809.86
261600	468000	9891096	2.94445e+18			206.5	-4830.29
262000	391200	9906220	2.46879e+18			206.4	-4848.82
262500	425900	9925125	2.69805e+18			206.3	-4871.28
263000	452100	9944030	2.87494e+18			206.2	-4896.74
263500	441200	9962935	2.81631e+18			206.1	-4923.4
263900	453100	9978059	2.90105e+18			206	-4947.6
264400	458200	9996964	2.94483e+18			205.9	-4972.19
264900	424400	10015869	2.73793e+18			205.8	-4998.14
265400	455200	10034774	2.94773e+18			205.7	-5015.86
265800	302600	10049898	1.96545e+18			205.6	-5033.07
266300	385900	10068803	2.51594e+18			205.5	-5053.16
266800	367700	10087708	2.40629e+18			205.4	-5074.66
267200	524600	10102832	3.44337e+18			205.3	-5094.64
267700	396900	10121737	2.61493e+18			205.2	-5111.44
268200	430600	10140642	2.84757e+18			205.1	-5128.19
268700	412600	10159547	2.73872e+18			205	-5151.3
269100	414300	10174671	2.7582e+18			204.9	-5172.99
269600	407200	10193576	2.72101e+18			204.8	-5193.98
270100	373300	10212481	2.50375e+18			204.7	-5213.54
270500	455900	10227605	3.06681e+18			204.6	-5232.66
271000	385200	10246510	2.60081e+18			204.5	-5248.95
271500	392900	10265415	2.66259e+18			204.4	-5264.53
272000	399500	10284320	2.7173e+18			204.3	-5281.27
272400	422800	10299444	2.88424e+18			204.2	-5295.1
272900	448300	10318349	3.06944e+18			204.1	-5306.81
273400	422100	10337254	2.90065e+18			204	-5321.52
273800	422500	10352378	2.9119e+18			203.9	-5335.77
274300	351100	10371283	2.42865e+18			203.8	-5347.74
274800	442900	10390188	3.07484e+18			203.7	-5360.11
275300	367800	10409093	2.56276e+18			203.6	-5369.31
275700	452100	10424217	3.1593e+18			203.5	-5374.66
276200	429400	10443122	3.01157e+18			203.4	-5375.04
276700	380200	10462027	2.67617e+18			203.3	-5376.63
277100	368600	10477151	2.60202e+18			203.2	-5380.29
277600	373300	10496056	2.64472e+18			203.1	-5384.96
278100	386900	10514961	2.75096e+18			203	-5388.26
278600	396800	10533866	2.8315e+18			202.9	-5395.21
279000	388100	10548990	2.77738e+18			202.8	-5402.66
279500	379700	10567895	2.72701e+18			202.7	-5404.48
280000	372600	10586800	2.6856e+18			202.6	-5405.53
280400	401000	10601924	2.89857e+18			202.5	-5406.44
280900	401700	10620829	2.91399e+18			202.4	-5406.61
281400	392600	10639734	2.85813e+18			202.3	-5401.81
281900	406900	10658639	2.97277e+18			202.2	-5396.15
282300	407300	10673763	2.98414e+18			202.1	-5390.58
282800	332700	10692668	2.44621e+18			202	-5383.83
283300	432100	10711573	3.18831e+18			201.9	-5378.22
283800	393300	10730478	2.91227e+18			201.8	-5374.25
284200	360800	10745602	2.67915e+18			201.7	-5371.31
284700	337900	10764507	2.51794e+18			201.6	-5365.58
285200	406600	10783412	3.04053e+18			201.5	-5362.35
285600	367700	10798536	2.75736e+18			201.4	-5351.8
286100	350800	10817441	2.63984e+18			201.3	-5337.82
286600	429800	10836346	3.24565e+18			201.2	-5323.72
287100	378100	10855251	2.86521e+18			201.1	-5309.65
287500	337200	10870375	2.5624e+18			201	-5296.46
288000	448300	10889280	3.41851e+18			200.9	-5280.73
288500	391700	10908185	2.99729e+18			200.8	-5259.54
288900	358000	10923309	2.74702e+18			200.7	-5238.07
289400	328700	10942214	2.53093e+18			200.6	-5219.3
289900	507000	10961119	3.9173e+18			200.5	-5202.85
290400	399300	10980024	3.09582e+18			200.4	-5185.62
290800	425700	10995148	3.3096e+18			200.3	-5166.94
291300	434500	11014053	3.38964e+18			200.2	-5149.38
291800	386300	11032958	3.02398e+18			200.1	-5137.29
292200	399600	11048082	3.13667e+18			200	-5119.62
292700	316300	11066987	2.49131e+18			199.9	-5097.92
293200	423700	11085892	3.34865e+18			199.8	-5076.35
293700	393100	11104797	3.11741e+18			199.7	-5054.89
294100	426900	11119921	3.39468e+18			199.6	-5027.09
294600	424800	11138826	3.38948e+18			199.5	-4996.39
295100	434900	11157731	3.48186e+18			199.4	-4967.19
295500	417100	11172855	3.34841e+18			199.3	-4939.69
296000	330300	11191760	2.66057e+18			199.2	-4909.34
296500	376900	11210665	3.0462e+18			199.1	-4877.3
297000	382100	11229570	3.09865e+18			199	-4846.99
297400	370000	11244694	3.00861e+18			198.9	-4816.13
297900	354400	11263599	2.89146e+18			198.8	-4785
298400	384800	11282504	3.15004e+18			198.7	-4752.94
298800	393900	11297628	3.23318e+18			198.6	-4716.77
299300	359500	11316533	2.96071e+18			198.5	-4682.5
299800	423200	11335438	3.49697e+18			198.4	-4644.71
300300	340700	11354343	2.82466e+18			198.3	-4602.02
300700	320800	11369467	2.66676e+18			198.2	-4561.67
301200	360000	11388372	3.00259e+18			198.1	-4520.78
301700	332800	11407277	2.78495e+18			198	-4477.64
302100	361100	11422401	3.02979e+18			197.9	-4436.39
302600	392700	11441306	3.30584e+18			197.8	-4395.94
303100	404400	11460211	3.41559e+18			197.7	-4347.36
303600	340800	11479116	2.88793e+18			197.6	-4300.92
304000	382000	11494240	3.24559e+18			197.5	-4255.21
304500	382300	11513145	3.25883e+18			197.4	-4198.98
305000	364200	11532050	3.11475e+18			197.3	-4144.18
305500	388000	11550955	3.32918e+18			197.2	-4097.82
305900	355300	11566079	3.05659e+18			197.1	-4053.28
306400	376400	11584984	3.2487e+18			197	-4006.74
306900	282300	11603889	2.44449e+18			196.9	-3962.16
307300	389000	11619013	3.37721e+18			196.8	-3918.66
307800	381300	11637918	3.32114e+18			196.7	-3875.32
308300	346700	11656823	3.02959e+18			196.6	-3824.92
308800	369600	11675728	3.24018e+18			196.5	-3776.36
309200	337500	11690852	2.96644e+18			196.4	-3729.13
309700	374000	11709757	3.2979e+18			196.3	-3678.35
310200	303200	11728662	2.68223e+18			196.2	-3624.31
310600	382900	11743786	3.39603e+18			196.1	-3568.87
311100	398400	11762691	3.54489e+18			196	-3517.62
311600	374900	11781596	3.34652e+18			195.9	-3463.19
312100	331200	11800501	2.96593e+18			195.8	-3407.16
312500	331700	11815625	2.97803e+18			195.7	-3349.64
313000	364000	11834530	3.27848e+18			195.6	-3301.04
313500	375100	11853435	3.38926e+18			195.5	-3249.92
313900	360600	11868559	3.26657e+18			195.4	-3196.37
314400	392200	11887464	3.56415e+18			195.3	-3138.03
314900	347000	11906369	3.16343e+18			195.2	-3084.79
315400	301000	11925274	2.75279e+18			195.1	-3031.61
315800	365500	11940398	3.35116e+18			195	-2983.14
316300	428200	11959303	3.93847e+18			194.9	-2931.09
316800	279000	11978208	2.57429e+18			194.8	-2870.54
317200	370700	11993332	3.42903e+18			194.7	-2808.61
317700	346100	12012237	3.21158e+18			194.6	-2746.69
318200	356600	12031142	3.31944e+18			194.5	-2690.4
318700	428100	12050047	3.99754e+18			194.4	-2630.07
319100	334100	12065171	3.12761e+18			194.3	-2576.8
319600	346100	12084076	3.25011e+18			194.2	-2527.38
320100	387700	12102981	3.65216e+18			194.1	-2476.78
320500	383700	12118105	3.62352e+18			194	-2427.46
321000	340300	12137010	3.2237e+18			193.9	-2370.46
321500	368900	12155915	3.50553e+18			193.8	-2308.43
322000	291600	12174820	2.7796e+18			193.7	-2246
322400	388900	12189944	3.7163e+18			193.6	-2181.05
322900	326800	12208849	3.13257e+18			193.5	-2119.41
323400	373900	12227754	3.59516e+18			193.4	-2057.75
323800	350300	12242878	3.37658e+18			193.3	-1994.92
324300	353500	12261783	3.41795e+18			193.2	-1929.61
324800	385600	12280688	3.73983e+18			193.1	-1870.59
325300	365300	12299593	3.55386e+18			193	-1814.35
325700	378000	12314717	3.68647e+18			192.9	-1767.57
326200	418500	12333622	4.09399e+18			192.8	-1714.74
326700	310100	12352527	3.04287e+18			192.7	-1660.72
327200	380900	12371432	3.74904e+18			192.6	-1603.96
327600	312600	12386556	3.08432e+18			192.5	-1545.62
328100	342200	12405461	3.38669e+18			192.4	-1482.07
328600	348200	12424366	3.45658e+18			192.3	-1418.33
329000	338000	12439490	3.3635e+18			192.2	-1352.83
329500	372300	12458395	3.7161e+18			192.1	-1289.3
330000	366100	12477300	3.66531e+18			192	-1234.03
330500	308700	12496205	3.10001e+18			191.9	-1171.9
330900	398200	12511329	4.00846e+18			191.8	-1110.7
331400	244800	12530234	2.47172e+18			191.7	-1053.97
331900	354200	12549139	3.58712e+18			191.6	-996.852
332300	365000	12564263	3.70541e+18			191.5	-935.894
332800	324700	12583168	3.30622e+18			191.4	-880.54
333300	356600	12602073	3.64196e+18			191.3	-822.712
333800	293800	12620978	3.00959e+18			191.2	-763.587
334200	348600	12636102	3.57951e+18			191.1	-716.016
334700	357500	12655007	3.68189e+18			191	-672.733
335200	369700	12673912	3.81892e+18			190.9	-628.914
335600	246700	12689036	2.55444e+18			190.8	-582.917
336100	295800	12707941	3.07198e+18			190.7	-543.792
336600	263400	12726846	2.74364e+18			190.6	-500.822
337100	324000	12745751	3.3849e+18			190.5	-452.88
337500	259100	12760875	2.7133e+18			190.4	-413.502
338000	335700	12779780	3.52588e+18			190.3	-366.105
338500	310400	12798685	3.26981e+18			190.2	-308.828
338900	330500	12813809	3.48978e+18			190.1	-251.167
339400	307400	12832714	3.25545e+18			190	-200.975
339900	328300	12851619	3.48703e+18
340400	375100	12870524	3.99585e+18
340800	317600	12885648	3.39127e+18
341300	369100	12904553	3.95275e+18
341800	347900	12923458	3.73664e+18
342200	309500	12938582	3.33199e+18
342700	301000	12957487	3.24996e+18
343200	355200	12976392	3.84636e+18
343700	338300	12995297	3.67404e+18
344100	326100	13010421	3.54979e+18
344600	327600	13029326	3.57649e+18
345100	372300	13048231	4.0763e+18
345500	347400	13063355	3.81249e+18
346000	299500	13082260	3.29634e+18
346500	269300	13101165	2.97253e+18
347000	306000	13120070	3.38738e+18
347400	397700	13135194	4.41264e+18
347900	299900	13154099	3.33709e+18
348400	340900	13173004	3.80423e+18
348900	301500	13191909	3.37421e+18
349300	312500	13207033	3.50534e+18
349800	265400	13225938	2.98554e+18
350300	368100	13244843	4.15269e+18
350700	316900	13259967	3.58325e+18
351200	383500	13278872	4.34868e+18
351700	312000	13297777	3.54799e+18
352200	348200	13316682	3.97091e+18
352600	313700	13331806	3.5856e+18
353100	258800	13350711	2.96649e+18
353600	303900	13369616	3.49332e+18
354000	331100	13384740	3.8146e+18
354500	278700	13403645	3.21997e+18
355000	372100	13422550	4.31121e+18
355500	372000	13441455	4.3222e+18
355900	283900	13456579	3.30601e+18
356400	279000	13475484	3.25809e+18
356900	292600	13494389	3.4265e+18
357300	287800	13509513	3.37785e+18
357800	294300	13528418	3.46381e+18
358300	337800	13547323	3.98691e+18
358800	272500	13566228	3.22518e+18
359200	278800	13581352	3.30711e+18
359700	333500	13600257	3.96698e+18
360200	345400	13619162	4.11996e+18
360600	282600	13634286	3.37836e+18
361100	315100	13653191	3.77734e+18
361600	366200	13672096	4.40208e+18
362100	326600	13691001	3.93692e+18
362500	308900	13706125	3.73179e+18
363000	340200	13725030	4.12126e+18
363500	364800	13743935	4.43146e+18
363900	308800	13759059	3.75945e+18
364400	342000	13777964	4.17509e+18
364900	235500	13796869	2.88285e+18
365400	311100	13815774	3.81874e+18
365800	430000	13830898	5.28979e+18
366300	393200	13849803	4.85032e+18
366800	234200	13868708	2.89687e+18
367300	354800	13887613	4.40056e+18
367700	287600	13902737	3.57486e+18
368200	354900	13921642	4.4234e+18
368700	374400	13940547	4.67913e+18
369100	320200	13955671	4.01044e+18
369600	303400	13974576	3.81033e+18
370100	211800	13993481	2.66715e+18
370600	445300	14012386	5.62272e+18
371000	257700	14027510	3.26096e+18
371500	324200	14046415	4.11352e+18
372000	316600	14065320	4.02791e+18
372400	255200	14080444	3.25374e+18
372900	387900	14099349	4.95892e+18
373400	228000	14118254	2.92258e+18
373900	347900	14137159	4.47145e+18
374300	282100	14152283	3.6335e+18
374800	445900	14171188	5.75864e+18
375300	303000	14190093	3.92358e+18
375700	306900	14205217	3.98256e+18
376200	350200	14224122	4.55656e+18
376700	205200	14243027	2.67702e+18
377200	301900	14261932	3.94902e+18
377600	228700	14277056	2.99787e+18
378100	332400	14295961	4.36875e+18
378600	294200	14314866	3.87692e+18
379000	395900	14329990	5.22814e+18
379500	358100	14348895	4.74145e+18
380000	331300	14367800	4.39817e+18
380500	291800	14386705	3.88399e+18
380900	278700	14401829	3.71742e+18
381400	258400	14420734	3.45571e+18
381900	377600	14439639	5.06307e+18
382300	323700	14454763	4.34945e+18
382800	342100	14473668	4.60872e+18
383300	311800	14492573	4.2115e+18
383800	307700	14511478	4.16697e+18
384200	281400	14526602	3.81875e+18
384700	378700	14545507	5.15256e+18
385200	296800	14564412	4.04874e+18
385600	357100	14579536	4.88143e+18
386100	368600	14598441	5.0517e+18
386600	314400	14617346	4.32005e+18
387100	302400	14636251	4.16592e+18
387500	307800	14651375	4.24908e+18
388000	314800	14670280	4.35694e+18
388500	249600	14689185	3.46346e+18
389000	177100	14708090	2.46377e+18
389400	386700	14723214	5.39075e+18
389900	283000	14742119	3.95527e+18
390400	323100	14761024	4.5273e+18
390800	340500	14776148	4.78089e+18
391300	353300	14795053	4.97332e+18
391800	321100	14813958	4.53161e+18
392300	164300	14832863	2.32465e+18
392700	323200	14847987	4.58222e+18
393200	384600	14866892	5.46662e+18
393700	316200	14885797	4.50584e+18
394100	205500	14900921	2.93432e+18
394600	276900	14919826	3.96388e+18
395100	328100	14938731	4.70872e+18
395600	237400	14957636	3.41567e+18
396000	293200	14972760	4.22705e+18
396500	246200	14991665	3.55842e+18
397000	241700	15010570	3.5022e+18
397400	319000	15025694	4.63158e+18
397900	293700	15044599	4.27499e+18
398400	274900	15063504	4.0114e+18
398900	286200	15082409	4.18679e+18
399300	228100	15097533	3.34354e+18
399800	443500	15116438	6.51722e+18
400300	352100	15135343	5.18705e+18
400700	164600	15150467	2.42969e+18
401200	367700	15169372	5.44125e+18
401700	237500	15188277	3.5233e+18
402200	301900	15207182	4.48983e+18
402600	241500	15222306	3.59872e+18
403100	218100	15241211	3.2581e+18
403600	274300	15260116	4.10782e+18
404000	219000	15275240	3.28617e+18
404500	355500	15294145	5.34761e+18
405000	346200	15313050	5.2206e+18
405500	208100	15331955	3.14584e+18
405900	318800	15347079	4.8288e+18
406400	360000	15365984	5.46629e+18
406900	245600	15384889	3.73841e+18
407300	372400	15400013	5.67965e+18
407800	129200	15418918	1.97533e+18
408300	288700	15437823	4.42475e+18
408800	268400	15456728	4.1237e+18
409200	261800	15471852	4.03017e+18
409700	269200	1.54908e+07	4.15422e+18
410200	352300	1.55097e+07	5.44988e+18
410700	372900	1.55286e+07	5.78262e+18
411100	263900	1.55437e+07	4.10032e+18
411600	341800	1.55626e+07	5.3236e+18
412100	278400	1.55815e+07	4.34668e+18
412500	313800	1.55966e+07	4.9089e+18
413000	272200	1.56155e+07	4.26846e+18
413500	327300	1.56344e+07	5.14494e+18
414000	282900	1.56533e+07	4.45776e+18
414400	257700	1.56685e+07	4.06852e+18
414900	294500	1.56874e+07	4.66074e+18
415400	242100	1.57063e+07	3.8407e+18
415800	245900	1.57214e+07	3.9085e+18
416300	240300	1.57403e+07	3.82868e+18
416800	273600	1.57592e+07	4.36973e+18
417300	187800	1.57781e+07	3.0066e+18
417700	326900	1.57932e+07	5.24357e+18
418200	354300	1.58121e+07	5.69668e+18
418700	296500	1.5831e+07	4.77874e+18
419100	234900	1.58462e+07	3.79316e+18
419600	249200	1.58651e+07	4.03368e+18
420100	274700	1.5884e+07	4.45704e+18
420600	143700	1.59029e+07	2.33711e+18
421000	211300	1.5918e+07	3.44308e+18
421500	181000	1.59369e+07	2.95636e+18
422000	192200	1.59558e+07	3.14674e+18
422400	443800	1.59709e+07	7.27978e+18
422900	293400	1.59898e+07	4.82412e+18
423400	341300	1.60088e+07	5.62498e+18
423900	172700	1.60277e+07	2.853e+18
424300	179100	1.60428e+07	2.96432e+18
424800	246800	1.60617e+07	4.09446e+18
425300	120300	1.60806e+07	2.0005e+18
425700	264900	1.60957e+07	4.41339e+18
426200	274600	1.61146e+07	4.58575e+18
426700	256000	1.61335e+07	4.28517e+18
427200	323100	1.61524e+07	5.42104e+18
427600	358000	1.61676e+07	6.01785e+18
428100	263200	1.61865e+07	4.43465e+18
428600	317500	1.62054e+07	5.36205e+18
429000	164300	1.62205e+07	2.77994e+18
429500	346800	1.62394e+07	5.8815e+18
430000	175000	1.62583e+07	2.9748e+18
430500	245300	1.62772e+07	4.17952e+18
430900	401300	1.62923e+07	6.85023e+18
431400	233200	1.63112e+07	3.98999e+18
431900	203500	1.63301e+07	3.48991e+18
432400	354000	1.6349e+07	6.08496e+18
432800	147400	1.63642e+07	2.53837e+18
433300	90610	1.63831e+07	1.564e+18
433800	226100	1.6402e+07	3.91167e+18
434200	216800	1.64171e+07	3.7577e+18
434700	295300	1.6436e+07	5.1301e+18
435200	257400	1.64549e+07	4.48197e+18
435700	241600	1.64738e+07	4.21653e+18
436100	197600	1.64889e+07	3.45495e+18
436600	316400	1.65078e+07	5.54481e+18
437100	203600	1.65268e+07	3.5762e+18
437500	272400	1.65419e+07	4.79343e+18
438000	273300	1.65608e+07	4.82026e+18
438500	355200	1.65797e+07	6.27907e+18
439000	351700	1.65986e+07	6.23138e+18
439400	369900	1.66137e+07	6.5658e+18
439900	328400	1.66326e+07	5.84244e+18
440400	340400	1.66515e+07	6.0697e+18
440800	263800	1.66666e+07	4.71239e+18
441300	216700	1.66856e+07	3.8798e+18
441800	175200	1.67045e+07	3.1439e+18
442300	383000	1.67234e+07	6.88836e+18
442700	217600	1.67385e+07	3.92068e+18
443200	313800	1.67574e+07	5.66677e+18
443700	233100	1.67763e+07	4.21895e+18
444100	253800	16791421	4.60189e+18
444600	131900	16810326	2.39699e+18
445100	331200	16829231	6.03238e+18
445600	188900	16848136	3.4483e+18
446000	120700	16863260	2.20729e+18
446500	295500	16882165	5.41606e+18
447000	200100	16901070	3.67574e+18
447400	139800	16916194	2.57266e+18
447900	233900	16935099	4.31395e+18
448400	209800	16954004	3.87811e+18
448900	287000	16972909	5.31697e+18
449300	296500	16988033	5.50276e+18
449800	275000	17006938	5.11511e+18
450300	117600	17025843	2.19227e+18
450800	242200	17044748	4.52507e+18
451200	491400	17059872	9.19721e+18
451700	304300	17078777	5.70801e+18
452200	286700	17097682	5.38979e+18
452600	276700	17112806	5.211e+18
453100	292100	17131711	5.51319e+18
453600	246300	17150616	4.65901e+18
454100	326300	17169521	6.1859e+18
454500	141800	17184645	2.69294e+18
455000	81690	17203550	1.5548e+18
455500	127200	17222455	2.42631e+18
455900	189400	17237579	3.61911e+18
456400	256200	17256484	4.90629e+18
456900	287400	17275389	5.51584e+18
457400	175000	17294294	3.36599e+18
457800	358300	17309418	6.90369e+18
458300	334200	17328323	6.45341e+18
458800	331500	17347228	6.41525e+18
459200	266900	17362352	5.17411e+18
459700	328800	17381257	6.38798e+18
460200	409300	17400162	7.96926e+18
460700	191800	17419067	3.74255e+18
461100	363600	17434191	7.10718e+18
461600	288200	17453096	5.64558e+18
462100	76070	17472001	1.49337e+18
462500	384300	17487125	7.55748e+18
463000	228300	17506030	4.49936e+18
463500	234800	17524935	4.63746e+18
464000	134700	17543840	2.66616e+18
464400	172900	17558964	3.42817e+18
464900	110700	17577869	2.19963e+18
465400	393300	17596774	7.83177e+18
465800	326700	17611898	6.51675e+18
466300	298000	17630803	5.95703e+18
466800	388600	17649708	7.7848e+18
467300	255300	17668613	5.12537e+18
467700	220000	17683737	4.42426e+18
468200	449000	17702642	9.04882e+18
468700	150100	17721547	3.03147e+18
469100	445100	17736671	9.00475e+18
469600	385500	17755576	7.81562e+18
470100	269200	17774481	5.46939e+18
470600	392900	17793386	7.99961e+18
471000	62730	17808510	1.27938e+18
471500	431500	17827415	8.81916e+18
472000	147900	17846320	3.02925e+18
472500	270400	17865225	5.55e+18
472900	374200	17880349	7.69353e+18
473400	-23570	17899254	-4.85623e+17
473900	357600	17918159	7.38336e+18
474300	228500	17933283	4.7258e+18
474800	161500	17952188	3.34716e+18
475300	177300	17971093	3.68237e+18
475800	331800	17989998	6.90571e+18
476200	392500	18005122	8.18279e+18
476700	50920	18024027	1.0638e+18
477200	507500	18042932	1.06248e+19
477600	222900	18058056	4.67435e+18
478100	305400	18076961	6.41785e+18
478600	72760	18095866	1.53222e+18
479100	195400	18114771	4.12344e+18
479500	227100	18129895	4.8004e+18
480000	-10060	18148800	-2.1309e+17
480500	363000	18167705	7.70507e+18
480900	403200	18182829	8.57261e+18
481400	119900	18201734	2.55455e+18
481900	435300	18220639	9.29363e+18
482400	551000	18239544	1.17882e+19
482800	7084	18254668	1.51808e+17
483300	21470	18273573	4.61051e+17
483800	358000	18292478	7.70367e+18
484200	472400	18307602	1.01822e+19
484700	458800	18326507	9.90952e+18
485200	-62030	18345412	-1.34254e+18
485700	207000	18364317	4.48941e+18
486100	674500	18379441	1.46526e+19
486600	190600	18398346	4.14906e+18
487100	361800	18417251	7.89201e+18
487500	-159100	18432375	-3.47618e+18
488000	-205600	18451280	-4.50138e+18
488500	703200	18470185	1.54273e+19
489000	69680	18489090	1.53182e+18
489400	508800	18504214	1.12036e+19
489900	766900	18523119	1.69214e+19
490400	420400	18542024	9.29494e+18
490800	464800	18557148	1.02934e+19
491300	48670	18576053	1.08004e+18
491800	304800	18594958	6.77758e+18
492300	828100	18613863	1.84512e+19
492700	689300	18628987	1.53835e+19
493200	449700	18647892	1.00566e+19
493700	99110	18666797	2.22089e+18
494200	1279000	18685702	2.87183e+19
494600	319300	18700826	7.18109e+18

## Sheet: Figure 5
Panel a																	Panel b						Panel c																	Panel e				Panel f
										CheSPI populations														V405C-MTSL			S428C-MTSL			S463C-MTSL			S509C-MTSL			S536C-MTSL												RC	Ensemble
Residues	ΔCɑ	ΔCβ	ΔCɑ-ΔCβ		Residue mumber	ncSPC score		Residue	Residue number	Extended	helical	turn	non-folded				Residues	Ratio R2/R1	Error				Residues	PRE_exp	Pre_Teo_RC	ΔPRE	PRE_exp	Pre_Teo_RC	ΔPRE	PRE_exp	Pre_Teo_RC	ΔPRE	PRE_exp	PRE_Teo_RC	ΔPRE	PRE_exp S536C	PRE_Teo_RC S536C	ΔPRE		s	I(s)_exp	I(s)_Ensemble		Residue i	Residue j	𝞪ij		DisC𝞪-C𝞪/Å	DisC𝞪-C𝞪/Å
388	0.334842	0.106842	0.228		388	0.028		R	388	0.033	0.138	0.742	0.087				388	3.60842	0.178879				388	0.608062	0.477699	-0.130363	0.719086	0.772327	0.0532414	0.832298	0.897501	0.0652031	0.872844	0.93116	0.0583158	0.91974	0.933997	0.0142576		0.009664	14.9673	14.8017		386	386		NaN	0	0
389	-0.0131582	0.162842	-0.176		389	0.021		R	389	0.035	0.143	0.731	0.091				389	3.61798	0.211323				389	0.345906	0.456823	0.110917	0.47393	0.749331	0.275401	0.472209	0.912845	0.440636	0.784742	0.927562	0.142821	0.811121	0.93471	0.123588		0.010135	15.2479	14.739
390	0.0848418	-0.105158	0.19		390	0.021		N	390	0.031	0.122	0.776	0.071				390	3.83154	0.306366				390	0.298053	0.431059	0.133006	0.53973	0.738281	0.198551	0.508917	0.884126	0.375209	0.71993	0.945319	0.225389	0.800383	0.946818	0.146435		0.010607	14.7846	14.6549		387	386	0.983212		4.00662	4.07504
391	-0.0741582	0.0588418	-0.133		391	0.005		Q	391	0.035	0.124	0.784	0.058				391	4.66574	0.375109				391	0.378739	0.389034	0.0102945	0.746204	0.721527	-0.0246771	0	0.911134	0.911134	0.444721	0.944024	0.499304	0.724509	0.955731	0.231221		0.011079	14.6839	14.5708		387	387		NaN	0	0
392	0.0678418	0.0598418	0.008		393	-0.023		P	392	0.034	0.121	0.788	0.058				393	4.85583	0.175308			Pro	392	NaN	0.361128	#VALUE!	NaN	0.700022	#VALUE!	NaN	0.898439	#VALUE!	NaN	0.942453	#VALUE!	NaN	0.958087	#VALUE!		0.011551	14.5987	14.4867
393	0.0378418	0.0328418	0.005		394	-0.035		A	393	0.031	0.125	0.77	0.074				394	3.72108	0.125191				393	0.223319	0.326458	0.103139	0.59637	0.701162	0.104791	0.68713	0.847753	0.160623	0.770807	0.952406	0.1816	0.857819	0.956135	0.0983155		0.012022	14.4587	14.4026		388	386	0.97367		6.16464	6.33134
394	-0.195158	0.0928418	-0.288		395	-0.03		E	394	0.028	0.126	0.764	0.082				395	3.81515	0.222406				394	0.166108	0.311648	0.14554	0.609576	0.719275	0.109699	0.753304	0.824978	0.0716741	0.894616	0.951655	0.0570389	0.870402	0.954931	0.0845295		0.012494	14.3478	14.3185		388	387	0.98215		3.76885	3.83735
395	-0.170158	-0.0681582	-0.102		396	-0.066		Q	395	0.025	0.124	0.763	0.088				396	4.69357	0.229341				395	0.233524	0.285382	0.0518582	0.701958	0.705857	0.0038994	0.748682	0.840858	0.092176	0.828687	0.94948	0.120792	0.934229	0.952101	0.0178716		0.012966	14.1438	14.2344		388	388		NaN	0	0
396	-0.0891582	0.0668418	-0.156		397	-0.044		T	396	0.028	0.121	0.773	0.078				397	4.82088	0.424199				396	0.323206	0.248318	-0.0748877	0.808614	0.711512	-0.0971021	0.94477	0.864002	-0.0807677	0.953423	0.946361	-0.00706142	0.933113	0.95019	0.0170768		0.013438	14.4103	14.1502
397	-0.0581582	0.0258418	-0.084		398	-0.059		T	397	0.03	0.117	0.784	0.069				398	5.02278	0.342755				397	0.216545	0.207018	-0.00952655	0.757579	0.696618	-0.0609615	0.875337	0.864001	-0.0113362	0.7303	0.937558	0.207258	0.711197	0.954068	0.242871		0.013909	14.1492	14.0661		389	386	0.968022		8.16724	8.43704
398	-0.217158	0.0678418	-0.285		399	-0.033		T	398	0.032	0.12	0.784	0.064				399	4.36905	0.295006				398	0.303879	0.16525	-0.138629	0.749047	0.64808	-0.100967	1.0141	0.854312	-0.159791	0.939443	0.91601	-0.0234335	0.959777	0.951373	-0.00840315		0.014381	14.1909	13.982		389	387	0.975281		6.03777	6.1908
399	-0.0861582	-0.0161582	-0.07		400	-0.051		T	399	0.029	0.113	0.789	0.069				400	5.5765	0.28954				399	0.364316	0.125904	-0.238412	0.849035	0.640481	-0.208554	0.796061	0.828713	0.0326522	0.898907	0.915337	0.0164296	0.847528	0.948496	0.100968		0.014853	14.283	13.8979		389	388	0.977833		3.79557	3.88161
400	-0.138158	0.0528418	-0.191		401	-0.025		T	400	0.03	0.116	0.786	0.068				401	4.92734	0.316076				400	0.33596	0.0829041	-0.253056	0.855768	0.613302	-0.242466	0.944504	0.858865	-0.0856394	0.783138	0.920737	0.137599	0.805682	0.952997	0.147315		0.015325	13.8384	13.7985		389	389		NaN	0	0
401	0.0578418	-0.0701582	0.128		402	-0.02		T	401	0.028	0.125	0.765	0.082				402	3.67292	0.634043				401	0.114102	0.0602027	-0.0538993	0.660737	0.575582	-0.0851555	0.869963	0.8313	-0.0386632	0.805699	0.924239	0.11854	0.877562	0.945435	0.0678736		0.015796	13.8042	13.6922
402	0.118842	0.860842	-0.742		403	-0.003		H	402	0.031	0.133	0.751	0.085				403	5.47371	0.392654				402	0.50949	0.0281299	-0.48136	0	0.602031	0.602031	0	0.822926	0.822926	0.572696	0.926619	0.353923	0	0.958657	0.958657		0.016268	13.5747	13.5859		390	386	0.969995		10.0409	10.3515
403	0.303842	0.0468418	0.257		404	-0.009		T	403	0.032	0.142	0.728	0.098				404	8.51053	0.390975				403	0.164134	0.0159824	-0.148152	0.399306	0.573335	0.174029	0.50357	0.842847	0.339277	0.741238	0.940237	0.198999	0.750618	0.958107	0.207488		0.01674	13.2536	13.4796		390	387	0.972527		8.07506	8.30317
404	0.0908418	0.0868418	0.004		405	0.009		V	404	0.032	0.141	0.732	0.094				405	7.58593	0.629811				404	0.11802	0.0078243	-0.110196	0.470454	0.548623	0.078169	0.731778	0.84191	0.110131	0.5509	0.921903	0.371003	0.679085	0.953879	0.274794		0.017212	13.4988	13.3732		390	388	0.989239		6.16015	6.22716
405	0.162842	0.0368418	0.126		406	0.019		V	405	0.029	0.14	0.729	0.101				406	6.33869	0.235773				405	0.11692	0.00264783	-0.114272	0.384772	0.534975	0.150203	0.370116	0.863841	0.493725	0.622847	0.923126	0.300279	0.841869	0.956511	0.114643		0.017683	13.4247	13.2669		390	389	1.00131		3.79853	3.79356
406	-0.100158	-0.0281582	-0.072		407	0.018		Q	406	0.028	0.14	0.724	0.107				407	4.84772	0.2625				406	0.0097129	0.00303953	-0.00667336	0.264342	0.525359	0.261018	0.496286	0.861009	0.364723	0.549681	0.934493	0.384812	0.698679	0.934654	0.235975		0.018155	13.3297	13.1606		390	390		NaN	0	0
407	-0.0301582	-0.0321582	0.002		408	0.009		Q	407	0.027	0.138	0.728	0.107				408	4.77911	0.226629				407	0.00392564	0.0087635	0.00483786	0.261231	0.533598	0.272367	0.450578	0.858315	0.407737	0.560289	0.939861	0.379572	0.688535	0.942888	0.254353		0.018627	13.0564	13.0543
408	-0.0171582	-0.180158	0.163		409	0.019		Q	408	0.027	0.135	0.739	0.098				409	4.67222	0.247334				408	0.00602142	0.0184412	0.0124198	0.268351	0.520923	0.252572	0.539982	0.856903	0.316922	0.642318	0.942277	0.299959	0.695906	0.936686	0.24078		0.019099	13.2985	12.948		391	386	0.98577		11.8575	12.0287
409	-0.119158	0.152842	-0.272		410	0.01		T	409	0.03	0.127	0.764	0.079				410	4.28417	0.232379				409	0.207654	0.0293725	-0.178282	0.456086	0.500148	0.0440621	0.758133	0.825987	0.0678544	0.865697	0.934592	0.0688943	0.883987	0.937126	0.0531394		0.01957	13.1081	12.8416		391	387	0.990898		10.0349	10.1271
410	-0.0811582	0	-0.0811582		411	-0.017		G	410	0.032	0.121	0.782	0.065				411	5.69051	0.218234				410	0.0447616	0.0513344	0.00657275	0.294393	0.46034	0.165947	0.605855	0.85119	0.245335	0.777664	0.924102	0.146438	0.803559	0.931381	0.127822		0.020042	13.0632	12.7342		391	388	0.997009		8.18981	8.21438
411	-0.0351582	0	-0.0351582		412	-0.007		G	411	0.035	0.127	0.776	0.062				412	4.11617	0.292816				411	0.0337362	0.0744815	0.0407452	0.244117	0.440532	0.196414	0.737651	0.842712	0.105061	0.83675	0.925105	0.0883553	0.928361	0.923524	-0.00483715		0.020514	12.5722	12.6147		391	389	0.984605		6.01658	6.11065
412	-0.0601582	0.0858418	-0.146		413	0.02		N	412	0.032	0.125	0.772	0.07				413	4.17284	0.235372				412	0.110916	0.0982948	-0.0126214	0.408726	0.415392	0.0066657	0.921883	0.818894	-0.102989	0.842535	0.917999	0.0754634	0.86545	0.931127	0.0656771		0.020986	12.5959	12.4952		391	390	0.972296		3.79297	3.90104
413	0.256842	0.473842	-0.217		415	0		T	413	0.033	0.13	0.762	0.075				415	4.64226	0.157641				413	0.186977	0.136605	-0.0503713	0.494395	0.391305	-0.10309	0.976111	0.837797	-0.138315	1.02769	0.917409	-0.11028	0.957066	0.942971	-0.0140959		0.021457	12.5002	12.3757		391	391		NaN	0	0
414	0.0908418	0.0778418	0.013		416	0.007		P	414	0.032	0.127	0.768	0.073				416	3.93038	0.153727			Pro	414	NaN	0.169136	#VALUE!	NaN	0.356916	#VALUE!	NaN	0.793123	#VALUE!	NaN	0.922581	#VALUE!	NaN	0.93118	#VALUE!		0.021929	12.3975	12.2563
415	0.0938418	0.0108418	0.083		417	0.005		A	415	0.031	0.127	0.766	0.076				417	5.28784	0.286353				415	0.110502	0.202467	0.0919656	0.159311	0.347818	0.188507	0.585164	0.806209	0.221045	0.804562	0.918389	0.113827	0.806874	0.936861	0.129987		0.022401	12.0899	12.1368		392	386	0.978215		13.7646	14.0712
416	-0.152158	0.0808418	-0.233		418	0.051		Q	416	0.03	0.12	0.778	0.072				418	5.3272	0.256632				416	0.0790412	0.238797	0.159756	0.201269	0.304646	0.103377	0.648941	0.784329	0.135388	0.832819	0.921263	0.0884438	0.855273	0.951909	0.0966357		0.022873	12.3705	12.0174		392	387	0.981225		12.1365	12.3688
417	-0.103158	0	-0.103158		419	0.11		G	417	0.033	0.121	0.783	0.063				419	4.24363	0.270492				417	0.142509	0.280176	0.137667	0.199657	0.269718	0.0700616	0.626503	0.764305	0.137802	0.822627	0.89959	0.0769635	0.890335	0.951222	0.0608864		0.023344	11.9989	11.8979		392	388	0.983838		10.46	10.6318
418	0.0608418	0	0.0608418		420	0.147		G	418	0.037	0.127	0.78	0.056				420	4.46416	0.233985				418	0.462372	0.308052	-0.15432	0.338119	0.247854	-0.0902645	0.740963	0.760204	0.0192419	0.923201	0.90167	-0.021531	0.846601	0.948585	0.101984		0.023816	11.7423	11.7784		392	389	0.977802		8.57464	8.7693
419	-0.0791582	0.157842	-0.237		421	0.144		T	419	0.053	0.153	0.727	0.068				421	6.13129	0.282936				419	0.330731	0.344811	0.0140804	0.346169	0.217271	-0.128899	0.884428	0.783362	-0.101067	0.978714	0.924837	-0.0538769	1.09934	0.951049	-0.148293		0.024288	11.5077	11.659		392	390	0.981557		6.53778	6.66062
420	0.351842	-0.217158	0.569		422	0.183		D	420	0.056	0.161	0.698	0.085				422	4.73747	0.164897				420	0.207199	0.358755	0.151556	0.0694197	0.186599	0.11718	0.624393	0.760032	0.135639	0.871163	0.919731	0.0485678	0.876201	0.950792	0.0745913		0.02476	11.5308	11.5395		392	391	0.985607		3.81123	3.86689
421	0.305842	-0.00915816	0.315		423	0.173		A	421	0.083	0.182	0.661	0.075				423	5.02756	0.234107				421	0.299091	0.397031	0.097939	0.252414	0.145783	-0.106631	0.686131	0.768106	0.081975	0.88199	0.921502	0.0395123	0.974598	0.945233	-0.0293645		0.025231	11.6293	11.418		392	392		NaN	0	0
422	0.870842	-0.137158	1.008		424	0.156		T	422	0.08	0.176	0.672	0.073				424	6.64463	0.211481				422	0.461885	0.400635	-0.0612501	0.204073	0.115949	-0.0881234	0.855558	0.73814	-0.117418	0.968784	0.923491	-0.0452927	0.938866	0.944452	0.00558609		0.025703	11.2837	11.2943
423	0.218842	0.0568418	0.162		425	0.175		R	423	0.106	0.197	0.638	0.059				425	5.21929	0.227589				423	0.317325	0.422041	0.104716	0.0828682	0.0793146	-0.00355362	0.508222	0.717288	0.209066	0.858569	0.920494	0.0619256	0.911384	0.921512	0.0101281		0.026175	11.2326	11.1705		393	386	0.97744		15.3103	15.6637
424	0.438842	-0.201158	0.64		426	0.222		A	424	0.107	0.197	0.637	0.059				426	6.25837	0.314302				424	0.171881	0.437123	0.265242	0.00695158	0.0542417	0.0472902	0.692303	0.740686	0.0483828	0.615549	0.921918	0.306368	0.77666	0.931339	0.154679		0.026647	11.0447	11.0468		393	387	0.977003		13.7629	14.0868
425	0.282842	-0.242158	0.525		427	0.197		E	425	0.114	0.2	0.629	0.057				428	5.77964	0.316372				425	0.279834	0.455219	0.175385	0.0058991	0.0295567	0.0236575	0.478276	0.740947	0.262671	0.745892	0.921472	0.17558	0.842897	0.939352	0.0964548		0.027118	10.9211	10.9231		393	388	0.981205		12.2332	12.4676
426	0.0261452	0.0268418	-0.00069664		428	0.195		D	426	0.107	0.197	0.633	0.063				429	5.40926	0.246687				426	0.30094	0.496515	0.195575	0.0436984	0.0200589	-0.0236395	0.433147	0.725238	0.292091	0.547511	0.920109	0.372598	0.83208	0.936644	0.104564		0.02759	10.731	10.7994		393	389	0.977164		10.5337	10.7799
427	0.616842	-0.261158	0.878		429	0.202		A	427	0.133	0.212	0.602	0.052				430	5.41137	0.26256				427	0.396175	0.531161	0.134986	0.0357008	0.010334	-0.0253668	0.432049	0.674224	0.242175	0.622217	0.917363	0.295146	0.755725	0.933011	0.177286		0.028062	10.8569	10.6757		393	390	0.98834		8.96169	9.06741
428	1.13684	-0.128158	1.265		430	0.175		S	428	0.137	0.216	0.599	0.047				431	5.525	0.285217				428	0.538695	0.53243	-0.00626558	0.0898217	0.00257182	-0.0872498	0.65473	0.696602	0.0418719	0.810052	0.91376	0.103708	0.902444	0.927816	0.0253719		0.028534	10.6444	10.552		393	391	0.991934		6.05745	6.10671
429	0.292842	-0.0701582	0.363		431	0.132		L	429	0.097	0.217	0.636	0.05				432	5.54007	0.376444				429	0.487472	0.546419	0.0589472	0.00956008	0.00323803	-0.00632205	0.476003	0.712102	0.236098	0.598888	0.894247	0.29536	0.742737	0.941857	0.19912		0.029005	10.1731	10.4282		393	392	0.999591		3.75255	3.75409
430	0.297842	-0.114158	0.412		432	0.118		N	430	0.071	0.2	0.687	0.042				433	4.94317	0.230774				430	0.540949	0.571497	0.0305476	0.0198765	0.00916343	-0.0107131	0.438039	0.671163	0.233124	0.704289	0.9006	0.196311	0.83208	0.938834	0.106754		0.029477	10.3553	10.3045		393	393		NaN	0	0
431	0.270842	0.0128418	0.258		433	0.127		R	431	0.06	0.174	0.718	0.048				434	5.633	0.421122				431	0.43321	0.600374	0.167164	0.00502013	0.0170596	0.0120395	0.268877	0.684965	0.416088	0.63497	0.882628	0.247659	0.70249	0.927431	0.224941		0.029949	10.0405	10.1808
432	0.287842	-0.0841582	0.372		434	0.124		R	432	0.061	0.17	0.715	0.054				435	5.11854	0.293644				432	0.183401	0.607696	0.424295	0.349633	0.0295886	-0.320045	0.153374	0.654035	0.500662	0.440025	0.868045	0.428021	0.48048	0.924173	0.443693		0.030421	9.81369	10.0601		394	386	0.99182		17.1915	17.3333
433	0.0978418	-0.116158	0.214		435	0.096		D	433	0.054	0.157	0.73	0.059				436	6.50273	0.351697				433	0.339697	0.605299	0.265602	0.207866	0.0530721	-0.154794	0.169429	0.635951	0.466522	0.569106	0.861237	0.29213	0.62664	0.93386	0.30722		0.030892	9.64813	9.93971		394	387	0.991996		15.7334	15.8603
434	0.233842	0.0608418	0.173		436	0.078		S	434	0.049	0.153	0.748	0.05				437	5.27072	0.310064				434	0.583118	0.622327	0.0392088	0.0439078	0.0873434	0.0434356	0.35957	0.618678	0.259108	0.646658	0.864695	0.218037	0.783037	0.917472	0.134435		0.031364	9.76099	9.81936		394	388	0.996071		14.2987	14.3551
435	0.206842	-0.258158	0.465		437	0.069		Q	435	0.046	0.148	0.755	0.051				438	5.07238	0.251398				435	0.264916	0.629978	0.365062	0.0530953	0.119381	0.0662858	0.306812	0.613541	0.306728	0.526368	0.878029	0.351661	0.696051	0.923378	0.227327		0.031836	9.67964	9.69898		394	389	0.990672		12.651	12.7702
436	0.0378418	0	0.0378418		438	0.036		G	436	0.044	0.145	0.762	0.049				439	5.85355	0.257947				436	0.460713	0.664579	0.203865	0.0363674	0.166201	0.129834	0.168661	0.616075	0.447415	0.402978	0.879291	0.476313	0.609435	0.934139	0.324704		0.032308	9.33632	9.57862		394	390	0.99803		11.1205	11.1425
437	0.149842	0.0168418	0.133		439	0.026		S	437	0.045	0.145	0.759	0.051				440	5.85816	0.444865				437	0.585285	0.677944	0.092659	0.0702647	0.189618	0.119353	0.307613	0.60332	0.295707	0.517757	0.8954	0.377642	0.784667	0.918981	0.134314		0.032779	9.40715	9.45824		394	391	1.00014		8.30285	8.30168
438	-0.0301582	0.0738418	-0.104		440	0.023		V	438	0.043	0.14	0.758	0.058				441	6.1343	0.359485				438	0.493896	0.733806	0.23991	0.0638007	0.217425	0.153625	0.203803	0.579555	0.375752	0.298989	0.885865	0.586876	0.591005	0.911777	0.320772		0.033251	9.39977	9.33789		394	392	1.00679		6.04303	6.00228
439	0.0938418	0.105842	-0.012		441	0.079		A	439	0.044	0.141	0.754	0.062				442	4.89111	2.09357				439	0.404637	0.709407	0.304771	0.0263831	0.247852	0.221469	0.111906	0.57201	0.460104	0.208812	0.852313	0.643501	0.410521	0.917799	0.507278		0.033723	9.16172	9.21751		394	393	0.998678		3.7707	3.77569
440	-0.00115816	-0.00815816	0.007		442	0.049		S	440	0.038	0.133	0.761	0.068				444	7.71018	0.779538				440	0.219486	0.710532	0.491046	0.0293953	0.287685	0.25829	0.0484711	0.561966	0.513495	0.202663	0.867235	0.664572	0.38319	0.912134	0.528945		0.034195	9.15346	9.09715		394	394		NaN	0	0
441	0.0748418	0.00784184	0.067		443	0.043		T	441	0.036	0.145	0.726	0.092				445	6.9608	0.21308				441	0.522008	0.728378	0.20637	0.0956739	0.3314	0.235726	0.10844	0.552178	0.443738	0.30948	0.867597	0.558117	0.500835	0.904086	0.403251		0.034666	9.02795	8.97677
442	0.362842	0.517842	-0.155		444	0.051		H	442	0.04	0.145	0.731	0.084				446	6.2848	0.423644				442	0.955078	0.72637	-0.228709	0.164336	0.349952	0.185616	0.156905	0.520575	0.36367	0.272382	0.853381	0.580999	0.613671	0.908543	0.294872		0.035138	8.95267	8.85902		395	386	0.994841		18.5157	18.6117
443	0.202842	0.0218418	0.181		445	0.071		W	443	0.041	0.136	0.765	0.058				447	6.23911	0.38274				443	0.415295	0.705939	0.290644	0.109175	0.353	0.243825	0.0094464	0.521857	0.51241	0.0971129	0.846859	0.749747	0.27621	0.892801	0.616591		0.03561	8.79204	8.74756		395	387	0.996725		17.1655	17.2219
444	-0.199158	0.164842	-0.364		446	0.01		S	444	0.038	0.139	0.771	0.052				448	5.96661	0.361706				444	0.321245	0.730694	0.409449	0.0925966	0.395821	0.303225	0.301724	0.547447	0.245723	0.0889275	0.834514	0.745586	0.249296	0.904669	0.655373		0.036082	8.61443	8.63611		395	388	0.999056		15.7937	15.8087
445	-0.00915816	0.104842	-0.114		447	0.026		D	445	0.034	0.122	0.785	0.059				450	5.61395	0.154093				445	0.596098	0.753599	0.157502	0.397596	0.424684	0.0270873	0.091364	0.52061	0.429246	0.400394	0.848531	0.448136	0.892909	0.887787	-0.00512228		0.036553	8.65092	8.52464		395	389	0.992854		14.2236	14.326
446	0.154842	-0.0281582	0.183		448	0.023		S	446	0.034	0.125	0.779	0.062				451	6.69695	0.283373				446	0.665943	0.754016	0.0880733	0.254809	0.49713	0.242321	0.149659	0.503012	0.353353	0.338435	0.851395	0.512961	0.662414	0.891208	0.228794		0.037025	8.31914	8.4132		395	390	1.00022		12.811	12.8082
447	0.453842	0.0148418	0.439		449	-0.004		S	447	0.036	0.126	0.78	0.058				452	6.62421	0.33674				447	0.648006	0.758718	0.110712	0.25651	0.489033	0.232523	0.145956	0.464161	0.318205	0.318986	0.836195	0.517209	0.613219	0.893349	0.28013		0.037497	8.19448	8.30173		395	391	1.00707		10.1738	10.1023
448	0.192842	0.0898418	0.103		450	-0.015		S	448	0.035	0.125	0.784	0.055				454	7.46736	0.386252				448	0.678452	0.75563	0.0771786	0.304346	0.479385	0.175039	0.209716	0.426935	0.217219	0.320938	0.847398	0.52646	0.654898	0.876625	0.221727		0.037969	8.15063	8.19028		395	392	1.01328		8.15916	8.05227
449	-0.171158	0.140842	-0.312		451	-0.024		E	449	0.033	0.118	0.789	0.06				455	6.61213	0.282106				449	0.358106	0.759019	0.400913	0.265379	0.515371	0.249992	0.312414	0.392268	0.0798534	0.274818	0.83756	0.562742	0.544769	0.884189	0.33942		0.03844	7.97344	8.07882		395	393	0.989211		5.91879	5.98335
450	0.0668418	0.0228418	0.044		452	0.061		V	450	0.033	0.127	0.771	0.069				456	5.67252	0.280368				450	0.650661	0.768926	0.118265	0.293867	0.528113	0.234246	0.110167	0.378157	0.26799	0.236147	0.851258	0.615111	0.539714	0.877812	0.338098		0.038912	7.8628	7.96737		395	394	1.00054		3.79041	3.78835
451	-0.0861582	0.132842	-0.219		454	0.091		V	451	0.038	0.151	0.715	0.096				457	5.39527	0.271806				451	0.553023	0.783081	0.230058	0.242593	0.585729	0.343136	0.144797	0.359326	0.214529	0.162385	0.858464	0.696079	0.370067	0.8839	0.513833		0.039384	7.79845	7.8559		395	395		NaN	0	0
452	-0.268158	0.550842	-0.819		455	0.067		N	452	0.044	0.156	0.706	0.094				458	5.06873	0.318376				452	0.433041	0.796005	0.362964	0.116403	0.595465	0.479061	0.039983	0.285036	0.245053	0.102961	0.848648	0.745687	0.310521	0.878123	0.567601		0.039856	7.75983	7.74446
453	0.227842	-0.0521582	0.28		456	0.071		P	453	0.052	0.164	0.738	0.046				459	5.91251	0.280142			Pro	453	NaN	0.772581	#VALUE!	NaN	0.642476	#VALUE!	NaN	0.25898	#VALUE!	NaN	0.863295	#VALUE!	NaN	0.885233	#VALUE!		0.040327	7.51142	7.64147		396	386	1.00469		19.8457	19.7531
454	-0.135158	-0.613158	0.478		457	0.037		Y	454	0.09	0.209	0.665	0.037				460	4.66592	0.238934				454	0.394955	0.812451	0.417497	0.119874	0.612287	0.492413	0.0239175	0.180565	0.156648	0.0723912	0.852331	0.77994	0.20975	0.897749	0.687999		0.040799	7.41682	7.54224		396	387	1.00627		18.5447	18.4291
455	0.205842	0.219842	-0.014		458	0.055		A	455	0.081	0.205	0.675	0.039				461	5.39521	0.224073				455	0.569616	0.801561	0.231945	0.225129	0.600121	0.374993	0.0387204	0.132686	0.0939658	0.108619	0.855468	0.746849	0.318623	0.897604	0.578981		0.041271	7.36397	7.44299		396	388	1.00742		17.2219	17.0951
456	-0.264158	0.0488418	-0.313		459	0.072		E	456	0.062	0.187	0.708	0.043				462	5.76567	0.377223				456	0.467291	0.823579	0.356287	0.157724	0.557684	0.39996	0.0182279	0.109418	0.0911905	0.118735	0.85545	0.736715	0.296001	0.879861	0.58386		0.041743	7.19691	7.34377		396	389	1.00124		15.7254	15.7059
457	0.103842	0.00784184	0.096		460	0.083		V	457	0.045	0.146	0.732	0.078				463	6.08186	0.431299				457	0.680172	0.821519	0.141347	0.380615	0.611156	0.23054	0.0423913	0.0768895	0.0344982	0.165063	0.837362	0.672299	0.458948	0.88203	0.423081		0.042214	7.10112	7.24452		396	390	1.00825		14.3869	14.2692
458	0.0408418	0	0.0408418		461	0.073		G	458	0.045	0.144	0.743	0.069				464	5.13872	0.315179				458	0.545394	0.817952	0.272557	0.252266	0.679019	0.426752	0.0424438	0.0480811	0.00563736	0.100651	0.851102	0.750451	0.300985	0.881022	0.580037		0.042686	7.29985	7.14529		396	391	1.01459		11.9192	11.7477
459	0.00584184	0	0.00584184		462	0.085		G	459	0.043	0.141	0.751	0.065				465	5.32959	0.307339				459	0.718299	0.828099	0.1098	0.148269	0.708797	0.560528	0.0464335	0.03233	-0.0141035	0.196872	0.855975	0.659103	0.39388	0.891064	0.497184		0.043158	6.84228	7.04605		396	392	1.00789		9.96952	9.89146
460	0.299842	-0.0521582	0.352		463	0.062		A	460	0.046	0.144	0.75	0.06				466	6.65462	0.345468				460	0.632913	0.807361	0.174448	0.384038	0.688847	0.304809	0.0541724	0.0166128	-0.0375596	0.162488	0.827362	0.664874	0.384574	0.885215	0.500641		0.04363	6.81629	6.94682		396	393	0.988046		7.94139	8.03747
461	0.0448418	-0.0281582	0.073		464	0.045		R	461	0.049	0.148	0.737	0.066				468	6.82394	0.382917				461	0.569193	0.829407	0.260214	0.281948	0.708	0.426052	0.0818612	0.0149609	-0.0669003	0.147599	0.829288	0.681689	0.320371	0.898506	0.578135		0.044101	6.82212	6.84757		396	394	0.991501		6.01899	6.07058
462	0.0778418	-0.0441582	0.122		465	0.002		N	462	0.049	0.149	0.737	0.065				470	6.67301	0.286001				462	0.648854	0.839691	0.190837	0.351732	0.717183	0.365451	0.02967	0.00888675	-0.0207832	0.198286	0.822325	0.624039	0.387609	0.882664	0.495055		0.044573	6.66275	6.74835		396	395	0.992618		3.78836	3.81654
463	0.285842	0.149842	0.136		466	0.016		S	463	0.045	0.144	0.744	0.067				471	6.78384	0.261335				463	0.666051	0.831459	0.165408	0.419564	0.751117	0.331553	0.0895301	0.00279943	-0.0867307	0.223805	0.805248	0.581443	0.465136	0.863804	0.398668		0.045045	6.67318	6.65038		396	396		NaN	0	0
464	0.151842	-0.133158	0.285		467	-0.014		L	464	0.042	0.139	0.756	0.063				472	3.91071	0.760722				464	0.633786	0.835762	0.201976	0.402097	0.701676	0.299579	0.00702819	0.00249748	-0.00453071	0.110709	0.777415	0.666706	0.321598	0.878516	0.556918		0.045517	6.63276	6.56463
465	0.138842	0.0778418	0.061		468	-0.007		S	465	0.033	0.118	0.789	0.06				473	7.08919	0.511316				465	0.793161	0.84727	0.0541094	0.615572	0.753632	0.138061	0.150314	0.00783217	-0.142482	0.252138	0.798263	0.546125	0.482819	0.884221	0.401402		0.045988	6.62333	6.47885		397	386	1.00993		21.2716	21.0624
466	0.00084184	0.124842	-0.124		470	-0.028		A	466	0.029	0.118	0.78	0.073				474	4.96565	0.152556				466	0.646492	0.852458	0.205965	0.43748	0.742446	0.304966	0.0553906	0.0170928	-0.0382978	0.156339	0.779487	0.623147	0.389371	0.869947	0.480576		0.04646	6.43653	6.3931		397	387	1.01216		20.0489	19.8081
467	-0.257158	0.531842	-0.789		471	-0.075		H	467	0.028	0.115	0.785	0.073				476	5.04562	0.247568				467	0.664143	0.851703	0.18756	0.292329	0.796073	0.503744	0.0532328	0.0278423	-0.0253905	0.101113	0.7754	0.674287	0.317656	0.863835	0.546179		0.046932	6.2939	6.30732		397	388	1.01257		18.7897	18.5564
468	-0.0551582	-0.228158	0.173		472	-0.025		Q	468	0.034	0.13	0.763	0.073				477	7.4626	0.32304				468	0.778152	0.866615	0.0884626	0.572993	0.786311	0.213318	0.00884953	0.0499054	0.0410558	0.172106	0.772923	0.600818	0.453501	0.861054	0.407552		0.047404	6.54071	6.22157		397	389	1.00534		17.3547	17.2624
469	0.110842	-0.0191582	0.13		473	-0.014		P	469	0.034	0.122	0.785	0.058				478	7.71236	0.405172			Pro	469	NaN	0.851663	#VALUE!	NaN	0.829301	#VALUE!	NaN	0.0811243	#VALUE!	NaN	0.739986	#VALUE!	NaN	0.848207	#VALUE!		0.047875	6.04277	6.1358		397	390	1.01116		16.1014	15.9237
470	0.0438418	-0.0931582	0.137		474	-0.001		E	470	0.03	0.118	0.784	0.068				479	6.78038	0.205347				470	0.665467	0.894768	0.229301	0.441335	0.819533	0.378198	0.0500915	0.113267	0.0631757	0.0922853	0.737017	0.644732	0.284353	0.833155	0.548802		0.048347	6.11744	6.05004		397	391	1.01636		13.8112	13.5889
471	-0.132158	0.308842	-0.441		475	0.032		E	471	0.024	0.119	0.77	0.087				480	5.85577	0.3025				471	0.705375	0.887268	0.181893	0.630088	0.778526	0.148438	0.0648244	0.166666	0.101841	0.141967	0.741354	0.599387	0.31802	0.820502	0.502481		0.048819	6.06313	5.96427		397	392	1.00695		11.9934	11.9107
472	-0.481158	0.0308418	-0.512		476	0.018		H	472	0.03	0.124	0.771	0.075				482	7.85328	0.45923				472	0.65184	0.882858	0.231018	0.506774	0.811633	0.30486	0.0397451	0.215764	0.176019	0.351138	0.71999	0.368853	0.388935	0.80799	0.419055		0.049291	5.945	5.87851		397	393	0.9906		10.1247	10.2208
473	-0.0781582	-0.0781582	0		477	-0.049		I	473	0.039	0.134	0.763	0.064				483	9.88763	0.498674				473	0.621006	0.883139	0.262133	0.508128	0.826416	0.318287	0.00905004	0.258412	0.249362	0.0254487	0.717997	0.692548	0.223322	0.803699	0.580377		0.049762	5.88807	5.79274		397	394	0.994885		8.40586	8.44907
474	0.0598418	-0.378	0.437842		478	-0.065		Y	474	0.054	0.159	0.734	0.053				484	9.36582	0.597213				474	1.14843	0.88619	-0.262238	0.734794	0.840862	0.106068	0.128433	0.297356	0.168923	0.680315	0.69665	0.0163342	0.568828	0.80049	0.231662		0.050234	5.77798	5.71351		397	395	0.992984		6.2461	6.29023
475	0.273842	-0.0561582	0.33		479	-0.062		D	475	0.043	0.141	0.759	0.057				485	10.5891	0.508282				475	0.551559	0.898111	0.346551	0.365035	0.874789	0.509753	0.0706111	0.348017	0.277406	0.553704	0.696329	0.142625	0.428472	0.825523	0.39705		0.050706	5.79042	5.6409		397	396	0.999392		3.78902	3.79133
476	-0.0861582	0.186842	-0.273		480	-0.048		E	476	0.034	0.129	0.766	0.071				486	10.9016	0.663952				476	0.572257	0.897814	0.325557	0.616428	0.851382	0.234954	0.0482488	0.38002	0.331771	0.563969	0.688308	0.124339	0.625356	0.819274	0.193918		0.051178	5.61343	5.5683		397	397		NaN	0	0
477	0.0898418	0.0558418	0.034		482	0.075		V	477	0.03	0.112	0.792	0.066				487	10.3717	0.397489				477	0.775002	0.905217	0.130215	0.634757	0.854913	0.220156	0.210319	0.405514	0.195195	0.0629691	0.681574	0.618605	0.277386	0.825879	0.548494		0.051649	5.2815	5.49568
478	-0.210158	0.116842	-0.327		483	0.083		A	478	0.036	0.128	0.782	0.054				488	8.57773	0.526797				478	0.521585	0.901109	0.379524	0.422393	0.86803	0.445637	0.080196	0.442814	0.362618	0.0143124	0.638479	0.624167	0.0659774	0.812568	0.746591		0.052121	5.42994	5.42308		398	386	1.01961		22.6301	22.1948
479	-0.538158	0.160842	-0.699		484	0.074		A	479	0.037	0.128	0.777	0.058				489	8.04848	0.489754				479	0.51963	0.88461	0.36498	0.429644	0.869337	0.439692	0.0798389	0.430439	0.3506	0.0332651	0.630803	0.597538	0.0789469	0.820617	0.74167		0.052593	5.33581	5.35046		398	387	1.022		21.4677	21.0055
480	0.174842	0.656842	-0.482		485	0.04		D	480	0.04	0.14	0.745	0.075				490	8.56349	0.512443				480	0.33383	0.899369	0.565539	0.603787	0.852902	0.249115	0.214786	0.517984	0.303198	0.478954	0.620803	0.141849	0.0438464	0.820414	0.776567		0.053065	5.45311	5.27786		398	388	1.022		20.261	19.8248
481	0.334842	-0.00615816	0.341		486	0.021		P	481	0.037	0.146	0.725	0.092				491	7.18867	0.578918			Pro	481	NaN	0.883352	#VALUE!	NaN	0.804955	#VALUE!	NaN	0.496326	#VALUE!	NaN	0.603405	#VALUE!	NaN	0.820707	#VALUE!		0.053536	5.17545	5.20524		398	389	1.01724		18.9376	18.6166
482	0.163842	0	0.163842		487	0.006		G	482	0.047	0.149	0.752	0.051				492	6.99556	0.541061				482	0.556088	0.894669	0.338581	0.475831	0.840368	0.364537	0.0701214	0.536982	0.466861	0.032107	0.609916	0.577809	0.0432385	0.817314	0.774076		0.054008	5.07636	5.13264		398	390	1.02224		17.7484	17.3623
483	0.444842	-0.0281582	0.473		488	0.021		Y	483	0.047	0.152	0.753	0.047				493	5.89856	0.347741				483	0.701417	0.902431	0.201014	0.629155	0.829545	0.20039	0.193638	0.552073	0.358435	0.00490769	0.583521	0.578613	0.054686	0.785606	0.730921		0.05448	5.11764	5.06003		398	391	1.02454		15.5686	15.1958
484	0.285842	0.0518418	0.234		489	0.024		S	484	0.052	0.165	0.737	0.045				495	6.91727	0.255463				484	0.546035	0.890945	0.344911	0.478225	0.829362	0.351137	0.142115	0.560591	0.418476	0.0411182	0.560972	0.519854	0.0920069	0.777206	0.685199		0.054952	4.87654	4.98743		398	392	1.01653		13.8703	13.6447
485	0.124842	-0.0491582	0.174		490	0.009		V	485	0.051	0.158	0.743	0.048				496	9.33024	0.671459				485	0.503748	0.90193	0.398183	0.431724	0.820774	0.38905	0.109564	0.564286	0.454722	0.0355554	0.533985	0.49843	0.0668429	0.773732	0.706889		0.055423	4.8614	4.92546		398	393	1.00386		12.1623	12.1155
486	-0.0341582	-0.0691582	0.035		491	0.256		I	486	0.045	0.146	0.76	0.049				497	8.75795	0.618067				486	0.501838	0.907743	0.405905	0.400763	0.826691	0.425928	0.22485	0.603845	0.378995	0.0215082	0.514431	0.492923	0.0203827	0.763022	0.742639		0.055895	4.93649	4.86472		398	394	1.00511		10.5512	10.4976
487	0.00384184	0.0808418	-0.077		492	0.325		Q	487	0.039	0.134	0.775	0.051				498	11.4439	0.810232				487	0.439137	0.925952	0.486816	0.38246	0.850097	0.467637	0.0776601	0.584889	0.507229	0.0023341	0.486547	0.484213	0.0171405	0.766728	0.749588		0.056367	4.74029	4.80397		398	395	0.999567		8.55161	8.55532
488	-0.0871582	0.104842	-0.192		493	0.26		N	488	0.033	0.122	0.781	0.063				499	6.70284	0.477395				488	0.509566	0.915136	0.40557	0.483861	0.865081	0.38122	0.0218082	0.611829	0.590021	0.0205586	0.498111	0.477552	0.0347923	0.782762	0.74797		0.056839	4.80985	4.74323		398	396	0.98731		6.18307	6.26255
489	-0.201158	-0.123158	-0.078		495	0.292		F	489	0.032	0.129	0.763	0.075				500	5.75727	0.456179				489	0.383245	0.918374	0.535129	0.353428	0.879965	0.526537	0.19784	0.621483	0.423642	0.0141683	0.452399	0.438231	0.0686714	0.776558	0.707886		0.05731	4.61788	4.68248		398	397	0.99927		3.7894	3.79217
490	0.365842	0.00184184	0.364		496	0.041		S	490	0.032	0.124	0.774	0.07				501	6.83498	0.342519				490	0.784148	0.914484	0.130336	0.87061	0.87345	0.00284064	0.543449	0.607968	0.0645187	0.0299694	0.454794	0.424825	0.0488991	0.775373	0.726474		0.057782	4.62441	4.62174		398	398		NaN	0	0
491	0.0848418	0	0.0848418		497	0.029		G	491	0.03	0.117	0.784	0.069				502	6.84818	0.438502				491	0.629036	0.922811	0.293774	0.626151	0.844502	0.218351	0.145315	0.627453	0.482138	0.0256296	0.430638	0.405008	0.00646856	0.779825	0.773356		0.058254	4.5449	4.56098
492	-0.0391582	0.278842	-0.318		498	-0.076		S	492	0.232	0.249	0.486	0.033				504	9.5248	1.03918				492	0.724822	0.920174	0.195352	0.743465	0.87412	0.130654	0.289638	0.648746	0.359108	0.0416799	0.42166	0.37998	0.0880092	0.75574	0.66773		0.058726	4.67038	4.50025		399	386	1.02417		23.8414	23.2787
493	1.63684	0	1.63684		499	-0.084		G	493	0.279	0.257	0.439	0.026				505	6.87988	0.333693				493	0.664353	0.906183	0.24183	0.635478	0.883064	0.247586	0.217272	0.640325	0.423053	0.0131931	0.405688	0.392495	0.0602697	0.752433	0.692163		0.059197	4.43927	4.43949		399	387	1.02627		22.7252	22.1434
494	-0.0131582	-0.00615816	-0.007		500	-0.057		P	494	0.37	0.255	0.359	0.016				506	9.46239	0.624125			Pro	494	NAN	0.908923	#VALUE!	NaN	0.855346	#VALUE!	NaN	0.685729	#VALUE!	NaN	0.374832	#VALUE!	NaN	0.716835	#VALUE!		0.059669	4.3595	4.37876		399	388	1.0253		21.5556	21.0236
495	0.390842	-0.219158	0.61		501	-0.062		V	495	0.057	0.163	0.724	0.055				507	9.05471	0.675618				495	0.595129	0.907598	0.312469	0.415153	0.860153	0.445	0.206343	0.712654	0.506311	0.0482486	0.351471	0.303223	0.0609846	0.745467	0.684482		0.060141	4.36227	4.32103		399	389	1.02043		20.2852	19.8791
496	-0.0591582	0.240842	-0.3		502	-0.023		T	496	0.049	0.159	0.746	0.046				508	15.8789	1.40378				496	0.632598	0.921891	0.289293	0.632619	0.828724	0.196105	0.239931	0.7386	0.498669	0.035441	0.316999	0.281558	0.0520876	0.749481	0.697393		0.060613	4.11246	4.27044		399	390	1.02328		19.1315	18.6962
497	0.102842	0	0.102842		504	0.061		G	497	0.039	0.136	0.775	0.051				509	13.2195	0.950112				497	0.372634	0.926174	0.55354	0.324161	0.833212	0.50905	0.0668595	0.729206	0.662347	0.0246318	0.282861	0.258229	0.020116	0.760898	0.740782		0.061084	4.27539	4.21983		399	391	1.02495		17.0897	16.6738
498	0.0948418	0.309842	-0.215		505	0.058		R	498	0.032	0.115	0.791	0.062				511	10.7208	0.523673				498	0.591565	0.935561	0.343996	0.485293	0.82605	0.340757	0.122335	0.70826	0.585925	0.0165762	0.251995	0.235419	0.0265254	0.735329	0.708804		0.061556	4.06411	4.16924		399	392	1.01859		15.5192	15.236
499	-0.210158	-0.126158	-0.084		506	0.09		L	499	0.026	0.106	0.79	0.078				512	18.8054	1.89509				499	0.317438	0.936055	0.618617	0.249081	0.836194	0.587113	0.0420171	0.75345	0.711433	0.0127172	0.207876	0.195158	0.00937198	0.717189	0.707817		0.062028	4.26967	4.11863		399	393	1.01054		13.9743	13.8285
500	-0.229158	0.206842	-0.436		507	0.094		I	500	0.028	0.109	0.791	0.072				513	16.7966	2.59629				500	0.585383	0.922522	0.33714	0.375299	0.87689	0.501591	0.112146	0.75715	0.645004	0.0295012	0.181644	0.152143	0.0380519	0.717459	0.679407		0.0625	4.02647	4.06803		399	394	1.00045		12.358	12.3524
501	-0.0901582	0	-0.0901582		508	0.136		G	501	0.031	0.123	0.774	0.072				515	13.8376	1.11859				501	0.344639	0.895146	0.550508	0.286777	0.906172	0.619395	0.0596651	0.746877	0.687212	0.0221817	0.151865	0.129683	0.0242681	0.687013	0.662745		0.062971	4.14464	4.01743		399	395	0.993004		10.5036	10.5776
502	0.351842	0.363842	-0.012		509	0.169		T	502	0.042	0.14	0.747	0.071				516	5.18902	0.413479				502	0.6004	0.909066	0.308666	0.602329	0.908949	0.306619	0.157846	0.726487	0.568641	0.0441348	0.11359	0.0694555	0.0470996	0.684484	0.637384		0.063443	4.04069	3.96683		399	396	0.988028		8.41066	8.51257
503	0.452842	-0.109158	0.562		510	0.213		P	503	0.039	0.139	0.746	0.077				517	9.48221	0.917742			Pro	503	NaN	0.90214	#VALUE!	0	0.898744	0.898744	NaN	0.741263	#VALUE!	NaN	0.083298	#VALUE!	NaN	0.679833	#VALUE!		0.063915	3.91149	3.91622		399	397	1.0118		6.31327	6.23962
504	0.132842	0	0.132842		511	0.203		G	504	0.044	0.141	0.756	0.059				518	10.8161	0.993323				504	0.438729	0.90671	0.467981	0.461006	0.897612	0.436606	0.0909947	0.746621	0.655626	0.0421328	0.059677	0.0175442	0.0158634	0.674693	0.65883		0.064387	3.91359	3.86563		399	398	0.99854		3.78623	3.79176
505	-0.0181582	0.0218418	-0.04		512	0.2		Q	505	0.04	0.135	0.77	0.054				519	11.2639	0.645109				505	0.715929	0.929522	0.213593	0.788895	0.899956	0.11106	0.360023	0.724722	0.364698	0.0248761	0.0436351	0.018759	0.0673816	0.65434	0.586959		0.064858	3.8159	3.81502		399	399		NaN	0	0
506	-0.0581582	0	-0.0581582		513	0.194		G	506	0.048	0.148	0.741	0.063				520	10.3738	0.668531				506	0.482168	0.932257	0.450089	0.447001	0.908307	0.461305	0.173933	0.730464	0.556532	0.0542153	0.0301949	-0.0240204	0.0443869	0.641371	0.596985		0.06533	3.85943	3.7703
507	0.260842	-0.00515816	0.266		514	0.167		I	507	0.055	0.156	0.712	0.076				521	6.7909	0.276694				507	0.566212	0.944668	0.378456	0.683588	0.898794	0.215206	0.175169	0.729382	0.554213	0.0178569	0.0189934	0.00113646	0.02383	0.606366	0.582536		0.065802	3.97646	3.72808		400	386	1.02		24.8168	24.3301
508	0.345842	-0.190158	0.536		515	0.103		Q	508	0.066	0.165	0.691	0.078				523	11.0085	1.07818				508	0.448705	0.944208	0.495503	0.392538	0.897076	0.504538	0.202634	0.739785	0.537151	0.00283353	0.00918627	0.00635274	0.014838	0.588483	0.573644		0.066274	3.65076	3.68587		400	387	1.02236		23.763	23.2432
509	0.257842	-0.103158	0.361		516	0.106		S	509	0.105	0.194	0.64	0.062				524	7.26117	0.556225				509	0.604821	0.92251	0.317689	0.559123	0.877562	0.318439	0.189398	0.758908	0.56951	0.046222	0.00254869	-0.0436733	0.0132516	0.586448	0.573196		0.066745	3.63445	3.64365		400	388	1.01968		22.6015	22.1652
510	0.782842	-0.156158	0.939		517	0.1		T	510	0.142	0.215	0.597	0.046				525	9.83773	0.805625				510	0.623129	0.920028	0.296899	0.532479	0.885166	0.352688	0.0741222	0.805364	0.731241	0.119579	0.00262453	-0.116955	0.196387	0.566044	0.369657		0.067217	3.58374	3.60144		400	389	1.01223		21.3343	21.0765
511	0.862842	-0.167158	1.03		518	0.058		Y	511	0.197	0.25	0.523	0.03				526	7.14723	0.400982				511	0.500584	0.92945	0.428867	0.429269	0.848559	0.41929	0.104088	0.845253	0.741165	0.142785	0.0085781	-0.134207	0.0527525	0.553806	0.501054		0.067689	3.3645	3.55922		400	390	1.01423		20.2333	19.9493
512	0.751842	-0.0131582	0.765		519	0.041		A	512	0.17	0.24	0.552	0.038				527	6.03929	0.264164				512	0.416903	0.939063	0.52216	0.359238	0.862589	0.503352	0.0916898	0.83475	0.743061	0.072036	0.0174878	-0.0545483	0.0392506	0.532624	0.493373		0.068161	3.65623	3.51701		400	391	1.01388		18.3058	18.0551
513	0.350842	0.0658418	0.285		520	0.044		L	513	0.139	0.227	0.587	0.047				528	6.64431	0.495187				513	0.402703	0.931547	0.528844	0.408148	0.913559	0.505411	0.0809499	0.846252	0.765302	0.0737087	0.0267235	-0.0469852	0.0106765	0.512662	0.501986		0.068632	3.49234	3.47479		400	392	1.00923		16.8673	16.7131
514	0.219842	0.0918418	0.128		521	0.029		L	514	0.108	0.209	0.628	0.054				529	6.02493	0.431535				514	0.454945	0.928159	0.473214	0.399224	0.890953	0.49173	0.0900298	0.83567	0.745641	0.0652428	0.0470334	-0.0182094	0.0779602	0.498419	0.420459		0.069104	3.40667	3.43259		400	393	1.00092		15.4244	15.4103
515	0.388842	-0.0981582	0.487		522	0.019		A	515	0.079	0.189	0.676	0.056				530	7.0904	0.482611				515	0.500369	0.930741	0.430373	0.419256	0.86603	0.446774	0.121307	0.788328	0.667022	0.0927617	0.0831819	-0.00957979	0.0380825	0.49187	0.453788		0.069576	3.19556	3.39037		400	394	0.991751		13.9341	14.0499
516	-0.0521582	0.00884184	-0.061		523	0.023		N	516	0.058	0.169	0.723	0.05				531	6.29277	0.210609				516	0.398442	0.935696	0.537254	0.915294	0.897437	-0.0178561	0.123823	0.81331	0.689488	0.118857	0.125883	0.00702626	0.0347923	0.480387	0.445595		0.070048	3.25559	3.34885		400	395	0.980323		12.1716	12.416
517	0.173842	0.259842	-0.086		524	0.043		S	517	0.045	0.145	0.761	0.05				532	4.8693	0.197508				517	0.65376	0.93659	0.28283	0.658023	0.918657	0.260633	0.286251	0.844063	0.557812	0.036819	0.168505	0.131686	0.0519744	0.457373	0.405398		0.070519	3.28967	3.31345		400	396	0.979187		10.3024	10.5214
518	0.187842	0	0.187842		525	0.045		G	518	0.038	0.131	0.776	0.054				533	5.94802	0.331906				518	0.641376	0.9274	0.286024	0.675148	0.909385	0.234237	0.231353	0.835189	0.603835	0.0212901	0.2073	0.18601	0.0115673	0.437593	0.426026		0.070991	3.36123	3.27807		400	397	0.997677		8.45951	8.47921
519	0.140842	0	0.140842		526	0.017		G	519	0.036	0.127	0.78	0.057				534	7.14737	0.316564				519	0.578261	0.934378	0.356117	0.576714	0.908471	0.331756	0.155856	0.866697	0.710841	0.0234836	0.249759	0.226275	0.0148196	0.428156	0.413337		0.071463	3.2587	3.24267		400	398	0.989764		6.19211	6.25615
520	0.233842	0.0938418	0.14		527	0.01		L	520	0.034	0.12	0.788	0.058				535	14.5084	1.05505				520	0.477131	0.926662	0.449532	0.402975	0.913422	0.510447	0.156675	0.885096	0.728421	0.0824072	0.280847	0.19844	0.0704261	0.397663	0.327237		0.071935	3.12903	3.20729		400	399	0.999921		3.7931	3.7934
521	-0.134158	-0.00215816	-0.132		528	0.003		R	521	0.032	0.118	0.787	0.062				536	9.29576	0.333005				521	0.511311	0.931809	0.420498	0.44633	0.884214	0.437884	0.0990499	0.896635	0.797585	0.090044	0.323962	0.233918	0.129554	0.354719	0.225165		0.072406	3.15393	3.17189		400	400		NaN	0	0
522	0.0408418	0.116842	-0.076		529	-0.003		L	522	0.031	0.126	0.768	0.074				537	8.99788	0.692838				522	0.385809	0.937384	0.551576	0.310537	0.902832	0.592294	0.0469429	0.866027	0.819084	0.0018763	0.334247	0.332371	0.0137137	0.330688	0.316974		0.072878	3.20079	3.13651
523	0.0458418	0	0.0458418		530	0.039		G	523	0.033	0.135	0.749	0.084				538	11.3615	0.683589				523	0.353952	0.929618	0.575667	0.332486	0.913207	0.580721	0.0529694	0.880574	0.827604	0.00514237	0.361653	0.356511	0.0171981	0.296696	0.279497		0.07335	3.01584	3.10111		401	386	1.03459		26.2212	25.3445
524	-0.0761582	-0.0411582	-0.035		531	0.053		M	524	0.035	0.139	0.741	0.084				539	6.64719	0.354352				524	0.619321	0.93894	0.319618	0.546367	0.885448	0.339081	0.18227	0.867399	0.68513	0.0243821	0.385676	0.361293	0.00512349	0.273361	0.268237		0.073822	2.9369	3.06573		401	387	1.03737		25.21	24.3019
525	0.135842	0	0.135842		532	0.057		G	525	0.038	0.132	0.766	0.063				540	8.83461	0.428398				525	0.571882	0.924605	0.352723	0.591009	0.907743	0.316734	0.157297	0.854135	0.696838	0.00927683	0.414329	0.405053	0.0190564	0.241438	0.222381		0.074293	2.9794	3.03033		401	388	1.0346		24.0714	23.2663
526	0.110842	0	0.110842		533	0.041		G	526	0.038	0.132	0.768	0.062				541	8.67577	0.366246				526	0.588734	0.927539	0.338805	0.64075	0.922899	0.282149	0.18595	0.870779	0.684829	0.0168604	0.426565	0.409705	0.00251739	0.208823	0.206306		0.074765	3.01761	2.99495		401	389	1.02771		22.8422	22.2262
527	0.0938418	0.192842	-0.099		534	0.027		L	527	0.034	0.123	0.783	0.06				543	9.93082	0.477564				527	0.639201	0.915426	0.276225	0.63294	0.911286	0.278346	0.275983	0.876999	0.601015	0.149201	0.436922	0.287721	0.0942424	0.184137	0.0898944		0.075237	2.90793	2.96233		401	390	1.02886		21.7621	21.1517
528	-0.314158	0.197842	-0.512		535	-0.021		T	528	0.031	0.117	0.785	0.067				545	9.08831	0.452572				528	0.840564	0.927906	0.0873418	0.884473	0.931668	0.0471951	0.574263	0.862952	0.288689	0.0439003	0.463184	0.419284	0.0148598	0.142701	0.127841		0.075709	2.92465	2.93248		401	391	1.02829		19.915	19.3671
529	0.0268418	0.132842	-0.106		536	0.001		S	529	0.031	0.116	0.789	0.064				547	9.81063	0.55389				529	0.759637	0.935355	0.175719	0.80909	0.927055	0.117964	0.495521	0.826295	0.330774	0.0410361	0.472792	0.431756	0.0188095	0.116535	0.0977258		0.07618	3.00355	2.90262		401	392	1.02465		18.5549	18.1085
530	-0.0161582	0	-0.0161582		537	0.002		G	530	0.034	0.122	0.783	0.062				548	6.9162	0.217029				530	0.863117	0.932838	0.0697212	0.839854	0.91316	0.0733056	0.486247	0.791738	0.305492	0.0552977	0.505911	0.450613	0.00114566	0.0897532	0.0886076		0.076652	2.8942	2.87276		401	393	1.01542		17.15	16.8896
531	0.0218418	0	0.0218418		538	-0.045		G	531	0.037	0.129	0.773	0.061				549	9.75696	0.768652				531	0.845683	0.933596	0.0879128	0.370412	0.924975	0.554563	0.564978	0.827804	0.262826	0.166311	0.524477	0.358167	0.0563911	0.0673551	0.010964		0.077124	2.83819	2.84291		401	394	1.00511		15.7073	15.6274
532	0.271842	-0.211158	0.483		539	0.013		E	532	0.038	0.134	0.761	0.067				550	7.31924	0.587471				532	0.889378	0.937495	0.0481167	1	0.939317	-0.0606828	0.62935	0.810505	0.181156	0.0746286	0.538579	0.46395	0.0350338	0.0490375	0.0140037		0.077596	2.91261	2.81305		401	395	0.997334		14.0842	14.1219
533	0.0738418	0.108842	-0.035		540	0.017		S	533	0.037	0.132	0.765	0.066										533	0.940068	0.930558	-0.00951055	0.950633	0.941074	-0.00955859	0.678888	0.832365	0.153477	0.0532862	0.551488	0.498202	0.0134353	0.0273732	0.0139378		0.078067	2.74848	2.78319		401	396	1.00017		12.3851	12.383
534	-0.00315816	0.211842	-0.215		541	0.015		A	534	0.036	0.128	0.774	0.063										534	0.775373	0.93443	0.159057	0.826096	0.918971	0.0928751	0.479691	0.85437	0.374679	0.0430082	0.556488	0.51348	0.00234339	0.0210266	0.0186832		0.078539	2.82574	2.75334		401	397	1.01476		10.6719	10.5166
535	-0.0701582	0.0618418	-0.132		543	0.394		V	535	0.035	0.128	0.772	0.064										535	0.882886	0.930732	0.0478465	0.853104	0.930384	0.0772803	0.656061	0.887643	0.231582	0.0399089	0.551243	0.511334	0.00828557	0.00996155	0.00167597		0.079011	2.69302	2.72348		401	398	1.00535		8.55878	8.51326
536	-0.0711582	0.145842	-0.217		545	0.306		S	536	0.037	0.132	0.764	0.068										536	0.880381	0.944794	0.0644129	0.924839	0.953273	0.0284341	0.651879	0.867087	0.215208	0.0605179	0.547637	0.487119	0.0114444	0.00250544	-0.00893899		0.079483	2.64971	2.69363		401	399	1.00994		6.3229	6.26065
537	0.0728418	0.0988418	-0.026		547	0.158		S	537	0.043	0.141	0.754	0.062										537	0.794957	0.943788	0.148831	0.847766	0.942998	0.0952315	0.553221	0.874274	0.321053	0.0463877	0.564777	0.518389	0.0635976	0.00287653	-0.060721		0.079954	2.62207	2.66377		401	400	1.0005		3.79281	3.79093
538	0.156842	-0.0221582	0.179		548	-0.104		V	538	0.037	0.128	0.781	0.054										538	0.900846	0.937017	0.0361712	0.920879	0.947701	0.0268226	0.724634	0.913901	0.189266	0.116018	0.591579	0.475561	0.0710645	0.00908769	-0.0619768		0.080426	2.59949	2.63798		401	401		NaN	0	0
539	-0.0591582	0.248842	-0.308		549	-0.052		N	539	0.036	0.134	0.773	0.057										539	0.873007	0.932838	0.0598307	0.593716	0.942669	0.348953	0.554312	0.886911	0.332599	0.0808502	0.587588	0.506737	0.0589285	0.0190257	-0.0399029		0.080898	2.60872	2.61263
540	-0.548158	0.369842	-0.918		550	-0.118		A	540	0.034	0.132	0.771	0.063										540	0.862319	0.933124	0.0708045	0.917985	0.950444	0.0324592	0.624448	0.907148	0.2827	0.0576454	0.595859	0.538214	0.0432114	0.0270774	-0.016134		0.08137	2.67886	2.58729		402	386	1.03109		27.127	26.3091
541	0.0408418	-0.614158	0.655					A	541	0.037	0.134	0.775	0.054										541	0.753257	0.938735	0.185478	0.826682	0.967723	0.141041	0.439967	0.906775	0.466808	0.044658	0.621661	0.577003	0.0254422	0.0542153	0.0287731		0.081841	2.46198	2.56193		402	387	1.0345		26.1791	25.306
542	-0.253158	-0.0231582	-0.23					P	542	0.03	0.126	0.768	0.076										542	0	0.947881	0.947881	0	0.962075	0.962075	0	0.883455	0.883455	0	0.623026	0.623026	0	0.0779177	0.0779177		0.082313	2.53398	2.53659		402	388	1.03179		25.0865	24.3136
543	0.408842	0.554842	-0.146					T	543	0.029	0.136	0.742	0.093										543	0	0.952493	0.952493	0.281948	0.975455	0.693507	0	0.888278	0.888278	0.0153031	0.677114	0.661811	0	0.126495	0.126495		0.082785	2.53273	2.51123		402	389	1.02455		23.8881	23.3157
544	0.0238418	0.115842	-0.092					P	544	0.242	0.278	0.452	0.028									Pro	544	NaN	0.946812	#VALUE!	NaN	0.970329	#VALUE!	NaN	0.856196	#VALUE!	NaN	0.672857	#VALUE!	NaN	0.180442	#VALUE!		0.083257	2.62206	2.48589		402	390	1.02494		22.845	22.2892
545	1.54584	0	1.54584					G	545	0.348	0.255	0.379	0.019										545	0.609052	0.959398	0.350346	0.650842	0.976477	0.325636	0.205676	0.885223	0.679547	0.0530493	0.70969	0.656641	0.0239204	0.248157	0.224236		0.083728	2.335	2.46054		402	391	1.02127		21.0422	20.6039
546	-0.0851582	-0.0261582	-0.059					P	546	0.31	0.258	0.41	0.022									Pro	546	NaN	0.964311	#VALUE!	NaN	0.959419	#VALUE!	NaN	0.842823	#VALUE!	NaN	0.684149	#VALUE!	NaN	0.299638	#VALUE!		0.0842	2.2836	2.43519		402	392	1.0173		19.7503	19.4144
547	0.322842	0.0298418	0.293					V	547	0.029	0.12	0.778	0.073										547	0	0.961817	0.961817	0	0.974287	0.974287	0	0.864697	0.864697	0	0.747437	0.747437	0	0.317163	0.317163		0.084672	2.36345	2.40984		402	393	1.00936		18.4476	18.2766
548	-0.252158	0.548842	-0.801					R	548	0.025	0.111	0.784	0.08										548	0	0.93481	0.93481	0.524518	0.975104	0.450586	0.3046	0.821404	0.516804	0.449113	0.756813	0.3077	0	0.309704	0.309704		0.085144	2.28437	2.38561		402	394	1.00125		17.1207	17.0994
549	-0.262158	0.197842	-0.46					F	549	0.02	0.099	0.77	0.111										549	0.567041	0.930465	0.363425	0.453684	0.973347	0.519663	0.284145	0.853104	0.568959	0.0582285	0.75946	0.701232	0.160593	0.327235	0.166642		0.085615	2.32398	2.36396		402	395	0.996194		15.6389	15.6987
550	-0.136158	0.262842	-0.399					V	550	0.02	0.103	0.772	0.105										550	0.3452	0.923895	0.578695	0.281909	0.967215	0.685306	0.0694712	0.883941	0.81447	0.0597896	0.770733	0.710944	0.119905	0.343138	0.223233		0.086087	2.28478	2.3423		402	396	1.00245		14.13	14.0955
																																								0.086559	2.28038	2.32064		402	397	1.01384		12.5575	12.3861
																																								0.087031	2.33458	2.29899		402	398	1.00768		10.6352	10.5542
																																								0.087502	2.24938	2.27733		402	399	1.02044		8.694	8.51983
																																								0.087974	2.33605	2.25568		402	400	1.00566		6.28421	6.24883
																																								0.088446	2.1011	2.23402		402	401	0.999808		3.78802	3.78875
																																								0.088918	2.16253	2.21237		402	402		NaN	0	0
																																								0.089389	2.27947	2.19071
																																								0.089861	2.18517	2.16906		403	386	1.03449		28.1201	27.1824
																																								0.090333	2.0661	2.14955		403	387	1.03577		27.1496	26.2119
																																								0.090805	2.06494	2.13094		403	388	1.03217		26.0746	25.2618
																																								0.091276	2.17924	2.11232		403	389	1.02556		24.9203	24.2992
																																								0.091748	2.096	2.09371		403	390	1.02646		23.9255	23.3087
																																								0.09222	2.12304	2.07509		403	391	1.02224		22.1872	21.7044
																																								0.092692	1.96284	2.05648		403	392	1.01892		20.9588	20.5696
																																								0.093163	2.10158	2.03787		403	393	1.0114		19.7148	19.4926
																																								0.093635	1.95628	2.01925		403	394	1.00334		18.4435	18.3821
																																								0.094107	2.02438	2.00064		403	395	0.998811		17.0468	17.0671
																																								0.094579	1.96565	1.98203		403	396	1.007		15.6753	15.5663
																																								0.09505	2.00072	1.96368		403	397	1.01592		14.1972	13.9747
																																								0.095522	1.8704	1.94758		403	398	1.01013		12.4054	12.281
																																								0.095994	2.03645	1.93148		403	399	1.0208		10.6192	10.4028
																																								0.096466	1.75489	1.91538		403	400	1.00943		8.43975	8.36087
																																								0.096937	1.92209	1.89928		403	401	1.00893		6.18391	6.12917
																																								0.097409	1.80386	1.88319		403	402	0.999665		3.78875	3.79002
																																								0.097881	1.98855	1.86709		403	403		NaN	0	0
																																								0.098353	1.83834	1.85099
																																								0.098824	1.76444	1.83489		404	386	1.04058		29.3222	28.1787
																																								0.099296	1.8461	1.81879		404	387	1.04158		28.3745	27.2416
																																								0.099768	1.74824	1.80269		404	388	1.03839		27.3413	26.3305
																																								0.10024	1.80844	1.78764		404	389	1.03178		26.2129	25.4055
																																								0.100711	1.81303	1.77365		404	390	1.03176		25.2325	24.4558
																																								0.101183	1.67113	1.75964		404	391	1.02735		23.5559	22.9287
																																								0.101655	1.75431	1.74562		404	392	1.02554		22.4095	21.8514
																																								0.102127	1.67175	1.7316		404	393	1.01887		21.2335	20.8402
																																								0.102598	1.77096	1.71761		404	394	1.01519		20.1007	19.7999
																																								0.10307	1.83288	1.70359		404	395	1.01182		18.7897	18.5702
																																								0.103542	1.71004	1.68958		404	396	1.02222		17.5478	17.1665
																																								0.104014	1.61797	1.67556		404	397	1.03184		16.1908	15.6911
																																								0.104485	1.64804	1.66157		404	398	1.02343		14.4633	14.1322
																																								0.104957	1.60733	1.64755		404	399	1.03362		12.8339	12.4164
																																								0.105429	1.68039	1.63512		404	400	1.02181		10.7785	10.5485
																																								0.105901	1.60112	1.62286		404	401	1.01816		8.68889	8.53389
																																								0.106372	1.57658	1.61062		404	402	0.996507		6.22857	6.2504
																																								0.106844	1.55426	1.59835		404	403	1.00015		3.79228	3.79173
																																								0.107316	1.63065	1.58608		404	404		NaN	0	0
																																								0.107788	1.43888	1.57381
																																								0.108259	1.59135	1.56157		405	386	1.04452		30.4165	29.1201
																																								0.108731	1.46592	1.54931		405	387	1.04444		29.4652	28.2115
																																								0.109203	1.50875	1.53704		405	388	1.04184		28.4767	27.3331
																																								0.109675	1.48786	1.52477		405	389	1.03527		27.3737	26.4412
																																								0.110146	1.52156	1.51299		405	390	1.03527		26.4227	25.5225
																																								0.110618	1.57004	1.50221		405	391	1.03179		24.8269	24.0619
																																								0.11109	1.51025	1.49142		405	392	1.0316		23.7603	23.0324
																																								0.111562	1.41519	1.48064		405	393	1.025		22.623	22.0713
																																								0.112033	1.45547	1.46988		405	394	1.02321		21.5772	21.0877
																																								0.112505	1.46836	1.4591		405	395	1.01954		20.3187	19.9293
																																								0.112977	1.55187	1.44831		405	396	1.0299		19.1649	18.6085
																																								0.113449	1.44873	1.43753		405	397	1.037		17.8621	17.2247
																																								0.11392	1.43373	1.42677		405	398	1.02953		16.2397	15.7739
																																								0.114392	1.38835	1.41599		405	399	1.03885		14.7312	14.1802
																																								0.114864	1.49643	1.40521		405	400	1.02373		12.7583	12.4626
																																								0.115336	1.29196	1.39533		405	401	1.01454		10.7755	10.621
																																								0.115807	1.32727	1.38584		405	402	1.00037		8.5712	8.56805
																																								0.116279	1.37783	1.37634		405	403	1.00741		6.34888	6.30219
																																								0.116751	1.28208	1.36683		405	404	0.999956		3.79347	3.79364
																																								0.117223	1.29337	1.35732		405	405		NaN	0	0
																																								0.117694	1.33215	1.34783
																																								0.118166	1.29778	1.33833		406	386	1.05096		31.614	30.081
																																								0.118638	1.27508	1.32882		406	387	1.05095		30.6873	29.1997
																																								0.11911	1.33816	1.31931		406	388	1.04848		29.7266	28.352
																																								0.119581	1.33744	1.30983		406	389	1.0418		28.6394	27.4904
																																								0.120053	1.28629	1.30044		406	390	1.04068		27.6884	26.606
																																								0.120525	1.43572	1.29205		406	391	1.03753		26.1481	25.2022
																																								0.120997	1.31146	1.28364		406	392	1.03813		25.1413	24.2178
																																								0.121468	1.26253	1.27526		406	393	1.03144		24.0394	23.3067
																																								0.12194	1.15234	1.26686		406	394	1.0312		23.0707	22.3727
																																								0.122412	1.27977	1.25846		406	395	1.02735		21.8594	21.2774
																																								0.122884	1.34719	1.25007		406	396	1.037		20.7758	20.0346
																																								0.123355	1.27503	1.24168		406	397	1.04282		19.5528	18.7499
																																								0.123827	1.17573	1.23328		406	398	1.03572		18.0271	17.4053
																																								0.124299	1.2664	1.22489		406	399	1.04366		16.6254	15.93
																																								0.124771	1.26271	1.21649		406	400	1.02858		14.7546	14.3447
																																								0.125242	1.22087	1.2086		406	401	1.01784		12.8939	12.6678
																																								0.125714	1.20806	1.20117		406	402	1.00781		10.8679	10.7837
																																								0.126186	1.30602	1.19373		406	403	1.01018		8.87524	8.78582
																																								0.126658	1.1733	1.1863		406	404	1.00539		6.32007	6.28617
																																								0.127129	1.15708	1.17888		406	405	1.0004		3.76964	3.76814
																																								0.127601	1.22492	1.17145		406	406		NaN	0	0
																																								0.128073	1.06611	1.16402
																																								0.128545	1.0437	1.15658		407	386	1.05282		32.6496	31.0115
																																								0.129016	1.0943	1.14917		407	387	1.05274		31.7506	30.16
																																								0.129488	1.15694	1.14173		407	388	1.05049		30.8209	29.3396
																																								0.12996	1.14899	1.1343		407	389	1.04443		29.7693	28.5031
																																								0.130432	1.13618	1.12764		407	390	1.04388		28.856	27.6432
																																								0.130903	1.01517	1.12106		407	391	1.04199		27.3962	26.2923
																																								0.131375	1.15908	1.11447		407	392	1.04382		26.4558	25.3451
																																								0.131847	1.11994	1.10787		407	393	1.03746		25.3882	24.4714
																																								0.132319	1.00925	1.10128		407	394	1.03793		24.4723	23.578
																																								0.13279	1.11465	1.09471		407	395	1.03534		23.3326	22.5363
																																								0.133262	1.0976	1.08811		407	396	1.04623		22.3452	21.3577
																																								0.133734	1.12648	1.08152		407	397	1.05344		21.2194	20.143
																																								0.134206	1.08705	1.07493		407	398	1.04932		19.8086	18.8775
																																								0.134677	1.12039	1.06835		407	399	1.05704		18.4854	17.4879
																																								0.135149	0.98492	1.06199		407	400	1.03997		16.6497	16.0098
																																								0.135621	1.09815	1.05612		407	401	1.03041		14.8917	14.4523
																																								0.136093	1.0181	1.05026		407	402	1.01982		12.9655	12.7135
																																								0.136564	1.01794	1.04441		407	403	1.02164		11.0824	10.8477
																																								0.137036	0.988166	1.03854		407	404	1.01147		8.67032	8.57197
																																								0.137508	1.04924	1.03268		407	405	1.00594		6.09317	6.05719
																																								0.13798	1.02607	1.02681		407	406	1.00059		3.78902	3.7868
																																								0.138451	0.96111	1.02096		407	407		NaN	0	0
																																								0.138923	1.06376	1.0151
																																								0.139395	1.12883	1.00923		408	386	1.05645		33.6434	31.8458
																																								0.139867	1.02187	1.00337		408	387	1.05615		32.7537	31.0123
																																								0.140338	0.971051	0.997959		408	388	1.0535		31.8341	30.2175
																																								0.14081	1.01775	0.992719		408	389	1.0478		30.8172	29.4112
																																								0.141282	0.93484	0.987478		408	390	1.04772		29.944	28.5802
																																								0.141754	0.968633	0.982237		408	391	1.0464		28.5347	27.2694
																																								0.142225	1.04166	0.977007		408	392	1.04861		27.6366	26.3555
																																								0.142697	1.04221	0.971766		408	393	1.04383		26.6351	25.5166
																																								0.143169	1.06126	0.966525		408	394	1.04541		25.7795	24.6596
																																								0.143641	0.861895	0.961285		408	395	1.04282		24.6763	23.6631
																																								0.144112	1.06303	0.956055		408	396	1.05286		23.7298	22.5383
																																								0.144584	0.868517	0.950814		408	397	1.05989		22.6664	21.3857
																																								0.145056	0.974408	0.945636		408	398	1.05489		21.2958	20.1877
																																								0.145528	0.917306	0.940928		408	399	1.06136		20.0391	18.8806
																																								0.145999	0.880607	0.936231		408	400	1.04384		18.2644	17.4973
																																								0.146471	0.915433	0.931523		408	401	1.02905		16.5172	16.051
																																								0.146943	0.978554	0.926815		408	402	1.0177		14.6925	14.437
																																								0.147415	0.910512	0.922107		408	403	1.01549		12.9102	12.7132
																																								0.147886	0.813233	0.917409		408	404	1.00375		10.6046	10.5649
																																								0.148358	0.982472	0.912701		408	405	0.997241		8.2766	8.2995
																																								0.14883	0.877287	0.907993		408	406	1.00245		6.08122	6.06639
																																								0.149302	0.800393	0.903285		408	407	0.999965		3.7862	3.78633
																																								0.149773	0.887432	0.898587		408	408		NaN	0	0
																																								0.150245	0.832161	0.894116
																																								0.150717	0.878275	0.889863		409	386	1.05246		34.3865	32.6726
																																								0.151189	0.810891	0.885611		409	387	1.05209		33.5164	31.857
																																								0.15166	0.889145	0.881367		409	388	1.0498		32.6298	31.0819
																																								0.152132	1.01025	0.877115		409	389	1.04394		31.6277	30.2963
																																								0.152604	0.875877	0.872862		409	390	1.04367		30.7798	29.4919
																																								0.153076	0.902799	0.86861		409	391	1.04271		29.4226	28.2174
																																								0.153547	0.846754	0.864366		409	392	1.04497		28.5606	27.3316
																																								0.154019	0.839714	0.860114		409	393	1.04098		27.6048	26.5179
																																								0.154491	0.969368	0.855861		409	394	1.04317		26.7969	25.688
																																								0.154963	0.919193	0.851609		409	395	1.04059		25.7364	24.7325
																																								0.155434	0.746366	0.847726		409	396	1.04962		24.8321	23.6581
																																								0.155906	0.856027	0.843866		409	397	1.0565		23.8275	22.5532
																																								0.156378	0.812923	0.840006		409	398	1.05199		22.5244	21.4112
																																								0.15685	0.748945	0.836146		409	399	1.05781		21.3305	20.1648
																																								0.157321	0.814287	0.832294		409	400	1.04015		19.6087	18.8518
																																								0.157793	0.822423	0.828434		409	401	1.02627		17.955	17.4955
																																								0.158265	0.840011	0.824574		409	402	1.01433		16.2159	15.9869
																																								0.158737	0.795715	0.820714		409	403	1.01179		14.5449	14.3754
																																								0.159208	0.837763	0.816863		409	404	0.998954		12.3697	12.3827
																																								0.15968	0.815062	0.813003		409	405	0.989485		10.1778	10.2859
																																								0.160152	0.829442	0.809253		409	406	1.00186		8.27595	8.26062
																																								0.160624	0.833986	0.805737		409	407	1.00025		6.07767	6.07612
																																								0.161095	0.882508	0.802228		409	408	1.00017		3.78842	3.78779
																																								0.161567	0.783847	0.798712		409	409		NaN	0	0
																																								0.162039	0.748062	0.795196
																																								0.162511	0.754109	0.79168		410	386	1.04892		35.1291	33.4908
																																								0.162982	0.678546	0.788171		410	387	1.04802		34.2571	32.6875
																																								0.163454	0.83382	0.784655		410	388	1.0461		33.4085	31.9361
																																								0.163926	0.805629	0.781138		410	389	1.04094		32.4474	31.1713
																																								0.164398	0.72582	0.777622		410	390	1.04116		31.6482	30.397
																																								0.164869	0.792412	0.774113		410	391	1.04034		30.3369	29.1606
																																								0.165341	0.745309	0.770819		410	392	1.04187		29.496	28.3107
																																								0.165813	0.666897	0.767609		410	393	1.03731		28.5495	27.5228
																																								0.166285	0.719887	0.7644		410	394	1.04002		27.7971	26.7275
																																								0.166756	0.807676	0.761197		410	395	1.03688		26.7595	25.8076
																																								0.167228	0.709522	0.757987		410	396	1.04468		25.8839	24.7768
																																								0.1677	0.794885	0.754778		410	397	1.0503		24.9162	23.723
																																								0.168172	0.734395	0.751568		410	398	1.045		23.6525	22.6339
																																								0.168643	0.705649	0.748365		410	399	1.04973		22.5235	21.4564
																																								0.169115	0.722212	0.745156		410	400	1.03164		20.8541	20.2144
																																								0.169587	0.729608	0.741946		410	401	1.01711		19.2637	18.9395
																																								0.170059	0.761619	0.738772		410	402	1.00735		17.6539	17.525
																																								0.17053	0.771845	0.735846		410	403	1.00667		16.1359	16.029
																																								0.171002	0.711627	0.732914		410	404	0.995068		14.1003	14.1702
																																								0.171474	0.675613	0.729982		410	405	0.985617		12.0795	12.2558
																																								0.171946	0.686765	0.727051		410	406	0.995266		10.3181	10.3672
																																								0.172417	0.67298	0.724125		410	407	0.999021		8.4102	8.41844
																																								0.172889	0.740863	0.721193		410	408	1.0066		6.25536	6.21432
																																								0.173361	0.740049	0.718262		410	409	1.00036		3.78214	3.78078
																																								0.173833	0.658258	0.71533		410	410		NaN	0	0
																																								0.174304	0.721509	0.712404
																																								0.174776	0.768092	0.709472		411	386	1.04707		35.6801	34.076
																																								0.175248	0.671674	0.706674		411	387	1.04539		34.802	33.2908
																																								0.17572	0.686187	0.703995		411	388	1.04363		33.9779	32.5575
																																								0.176191	0.618668	0.701322		411	389	1.03866		33.0391	31.8095
																																								0.176663	0.671455	0.698644		411	390	1.03905		32.266	31.0533
																																								0.177135	0.686604	0.695965		411	391	1.03829		30.9961	29.853
																																								0.177607	0.728883	0.693286		411	392	1.03987		30.188	29.0305
																																								0.178078	0.685603	0.690613		411	393	1.03544		29.2665	28.2649
																																								0.17855	0.661972	0.687935		411	394	1.03888		28.5693	27.4999
																																								0.179022	0.661028	0.685256		411	395	1.03629		27.5796	26.6138
																																								0.179494	0.71956	0.682578		411	396	1.04484		26.7658	25.6171
																																								0.179965	0.707303	0.679905		411	397	1.05047		25.8329	24.5919
																																								0.180437	0.636512	0.677438		411	398	1.04587		24.6253	23.5452
																																								0.180909	0.740135	0.674989		411	399	1.04993		23.5361	22.4169
																																								0.181381	0.635238	0.672539		411	400	1.03304		21.9263	21.2251
																																								0.181852	0.668164	0.670095		411	401	1.01981		20.3991	20.0027
																																								0.182324	0.707946	0.667646		411	402	1.01062		18.8505	18.6525
																																								0.182796	0.673979	0.665196		411	403	1.00986		17.3973	17.2275
																																								0.183268	0.653236	0.662747		411	404	0.996479		15.3975	15.4519
																																								0.183739	0.63277	0.660302		411	405	0.991094		13.5191	13.6406
																																								0.184211	0.640948	0.657853		411	406	0.995205		11.7845	11.8412
																																								0.184683	0.686364	0.655404		411	407	0.996665		10.005	10.0385
																																								0.185155	0.71055	0.653021		411	408	0.996424		7.99275	8.02144
																																								0.185626	0.627289	0.65078		411	409	0.996991		5.94996	5.96792
																																								0.186098	0.608946	0.648535		411	410	1.00309		3.7764	3.76478
																																								0.18657	0.655847	0.646289		411	411		NaN	0	0
																																								0.187042	0.696757	0.644044
																																								0.187513	0.614246	0.641803		412	386	1.04369		36.1602	34.6463
																																								0.187985	0.660556	0.639557		412	387	1.04185		35.2947	33.8768
																																								0.188457	0.647003	0.637311		412	388	1.04008		34.487	33.1581
																																								0.188929	0.618559	0.635066		412	389	1.03514		33.5623	32.423
																																								0.1894	0.558774	0.632825		412	390	1.0346		32.776	31.6797
																																								0.189872	0.598543	0.630579		412	391	1.03347		31.523	30.5021
																																								0.190344	0.678026	0.628463		412	392	1.0338		30.6953	29.6918
																																								0.190816	0.522347	0.626395		412	393	1.02901		29.7761	28.9367
																																								0.191287	0.612407	0.624331		412	394	1.03088		29.0623	28.1918
																																								0.191759	0.616021	0.622262		412	395	1.02743		28.0792	27.3295
																																								0.192231	0.656401	0.620194		412	396	1.03629		27.3102	26.3538
																																								0.192703	0.595812	0.618126		412	397	1.04254		26.4289	25.3504
																																								0.193174	0.550457	0.616062		412	398	1.03875		25.2825	24.3393
																																								0.193646	0.689222	0.613993		412	399	1.04279		24.2412	23.2466
																																								0.194118	0.665478	0.611925		412	400	1.02602		22.6758	22.1007
																																								0.19459	0.671101	0.609857		412	401	1.01253		21.1839	20.9217
																																								0.195061	0.594112	0.607812		412	402	1.00406		19.7089	19.6291
																																								0.195533	0.558616	0.605895		412	403	1.00391		18.3311	18.2598
																																								0.196005	0.533787	0.603978		412	404	0.988951		16.3791	16.5621
																																								0.196477	0.691257	0.602061		412	405	0.983508		14.5981	14.8429
																																								0.196948	0.571693	0.600148		412	406	0.98142		12.8864	13.1304
																																								0.19742	0.670034	0.598231		412	407	0.981313		11.2243	11.438
																																								0.197892	0.530736	0.596314		412	408	0.978468		9.37254	9.5788
																																								0.198364	0.623301	0.594397		412	409	0.983895		7.62743	7.75228
																																								0.198835	0.557799	0.592484		412	410	0.994935		5.91114	5.94124
																																								0.199307	0.67963	0.590567		412	411	0.999317		3.76589	3.76846
																																								0.199779	0.550727	0.58865		412	412		NaN	0	0
																																								0.200251	0.552531	0.586801
																																								0.200722	0.59178	0.585017		413	386	1.04037		36.6645	35.2417
																																								0.201194	0.471162	0.583228		413	387	1.03863		35.8224	34.4902
																																								0.201666	0.560249	0.58144		413	388	1.03785		35.0665	33.7875
																																								0.202138	0.543518	0.579651		413	389	1.03323		34.166	33.0673
																																								0.202609	0.574846	0.577867		413	390	1.032		33.3751	32.3401
																																								0.203081	0.631321	0.576078		413	391	1.03084		32.1509	31.189
																																								0.203553	0.603113	0.57429		413	392	1.02965		31.2952	30.394
																																								0.204025	0.511299	0.572501		413	393	1.02439		30.3773	29.6539
																																								0.204496	0.609467	0.570717		413	394	1.0258		29.6708	28.9246
																																								0.204968	0.56296	0.568928		413	395	1.02075		28.6647	28.082
																																								0.20544	0.629527	0.567244		413	396	1.02852		27.9015	27.1279
																																								0.205912	0.616125	0.565567		413	397	1.03425		27.0452	26.1495
																																								0.206383	0.553565	0.563893		413	398	1.03103		25.9422	25.1613
																																								0.206855	0.488941	0.562216		413	399	1.03617		24.9672	24.0958
																																								0.207327	0.657229	0.560539		413	400	1.01877		23.4175	22.9862
																																								0.207799	0.502705	0.558863		413	401	1.00468		21.945	21.8427
																																								0.20827	0.535525	0.557189		413	402	0.995581		20.5119	20.603
																																								0.208742	0.459413	0.555512		413	403	0.993966		19.1685	19.2848
																																								0.209214	0.544942	0.553835		413	404	0.979081		17.2813	17.6506
																																								0.209686	0.488501	0.552158		413	405	0.971733		15.5627	16.0154
																																								0.210157	0.544233	0.550519		413	406	0.967158		13.895	14.3669
																																								0.210629	0.642585	0.548943		413	407	0.970574		12.3814	12.7568
																																								0.211101	0.524378	0.547367		413	408	0.964932		10.6015	10.9868
																																								0.211573	0.50146	0.545791		413	409	0.978762		9.08764	9.28483
																																								0.212044	0.587897	0.544219		413	410	0.995097		7.57858	7.61592
																																								0.212516	0.553848	0.542643		413	411	1.01763		5.98465	5.88095
																																								0.212988	0.501096	0.541067		413	412	0.999753		3.79261	3.79355
																																								0.21346	0.527133	0.539491		413	413		NaN	0	0
																																								0.213931	0.594162	0.537918
																																								0.214403	0.554434	0.536342		414	386	1.03733		37.3659	36.0212
																																								0.214875	0.496162	0.534767		414	387	1.03525		36.5284	35.2845
																																								0.215347	0.554523	0.533262		414	388	1.03495		35.8073	34.5982
																																								0.215818	0.64499	0.531785		414	389	1.0297		34.9046	33.8977
																																								0.21629	0.45315	0.530306		414	390	1.0279		34.1162	33.1901
																																								0.216762	0.524735	0.528827		414	391	1.02642		32.9164	32.0691
																																								0.217234	0.478788	0.527347		414	392	1.02434		32.0557	31.2941
																																								0.217705	0.531631	0.525871		414	393	1.01905		31.1544	30.572
																																								0.218177	0.466518	0.524392		414	394	1.01996		30.4589	29.8629
																																								0.218649	0.522492	0.522912		414	395	1.01502		29.4806	29.0444
																																								0.219121	0.52023	0.521433		414	396	1.02296		28.7628	28.1173
																																								0.219592	0.488125	0.519957		414	397	1.02845		27.9463	27.1731
																																								0.220064	0.417622	0.51849		414	398	1.02569		26.8908	26.2173
																																								0.220536	0.453588	0.517107		414	399	1.03068		25.9639	25.191
																																								0.221008	0.526565	0.515723		414	400	1.01502		24.4954	24.133
																																								0.221479	0.456037	0.514342		414	401	1.00252		23.0967	23.0386
																																								0.221951	0.488847	0.512958		414	402	0.996245		21.7816	21.8637
																																								0.222423	0.565014	0.511575		414	403	0.995329		20.5165	20.6127
																																								0.222895	0.470278	0.510191		414	404	0.98299		18.7452	19.0696
																																								0.223366	0.389022	0.50881		414	405	0.976843		17.1425	17.5489
																																								0.223838	0.570724	0.507426		414	406	0.972353		15.5647	16.0073
																																								0.22431	0.560927	0.506042		414	407	0.977132		14.1952	14.5274
																																								0.224782	0.484602	0.504659		414	408	0.968956		12.5135	12.9144
																																								0.225253	0.434162	0.503329		414	409	0.986162		11.2372	11.3948
																																								0.225725	0.497479	0.502042		414	410	0.999752		9.93796	9.94043
																																								0.226197	0.449526	0.500754		414	411	1.01722		8.62051	8.47455
																																								0.226669	0.49534	0.499466		414	412	1.00476		6.52119	6.49028
																																								0.22714	0.492751	0.498181		414	413	1.00226		3.82819	3.81955
																																								0.227612	0.418528	0.496893		414	414		NaN	0	0
																																								0.228084	0.512277	0.495605
																																								0.228556	0.494697	0.494318		415	386	1.03425		37.8651	36.6113
																																								0.229027	0.455123	0.493033		415	387	1.03291		37.071	35.89
																																								0.229499	0.515129	0.491745		415	388	1.03302		36.3853	35.2224
																																								0.229971	0.474134	0.490457		415	389	1.02849		35.5263	34.5421
																																								0.230443	0.546558	0.489259		415	390	1.02638		34.7445	33.8515
																																								0.230914	0.540652	0.488069		415	391	1.02526		33.5772	32.75
																																								0.231386	0.414619	0.486876		415	392	1.02281		32.7181	31.9884
																																								0.231858	0.426817	0.485684		415	393	1.01716		31.8187	31.2819
																																								0.23233	0.470176	0.484491		415	394	1.01854		31.1561	30.589
																																								0.232801	0.482807	0.483301		415	395	1.01348		30.1957	29.794
																																								0.233273	0.479036	0.482109		415	396	1.0205		29.4865	28.8941
																																								0.233745	0.410132	0.480916		415	397	1.02574		28.6965	27.9764
																																								0.234217	0.383063	0.479724		415	398	1.023		27.669	27.047
																																								0.234688	0.491956	0.478534		415	399	1.02926		26.8108	26.0485
																																								0.23516	0.48436	0.477373		415	400	1.01395		25.3762	25.0269
																																								0.235632	0.55004	0.476273		415	401	1.00067		23.9876	23.9716
																																								0.236104	0.482481	0.475172		415	402	0.993528		22.7014	22.8493
																																								0.236575	0.411357	0.474074		415	403	0.992641		21.4995	21.6589
																																								0.237047	0.469663	0.472974		415	404	0.981438		19.813	20.1878
																																								0.237519	0.477745	0.471874		415	405	0.976817		18.3174	18.7522
																																								0.237991	0.411572	0.470774		415	406	0.972751		16.8176	17.2887
																																								0.238462	0.447069	0.469676		415	407	0.978302		15.5623	15.9075
																																								0.238934	0.575534	0.468576		415	408	0.972394		14.016	14.4139
																																								0.239406	0.363968	0.467475		415	409	0.990128		12.8934	13.022
																																								0.239878	0.474686	0.466375		415	410	1.00412		11.7618	11.7135
																																								0.240349	0.494474	0.465341		415	411	1.0155		10.6185	10.4563
																																								0.240821	0.382427	0.464328		415	412	0.997052		8.88776	8.91404
																																								0.241293	0.443329	0.463315		415	413	0.999441		6.04533	6.04872
																																								0.241765	0.492241	0.462301		415	414	1.0004		3.75548	3.75398
																																								0.242236	0.470651	0.46129		415	415		NaN	0	0
																																								0.242708	0.409659	0.460276
																																								0.24318	0.443923	0.459263		416	386	1.03853		38.8318	37.3909
																																								0.243652	0.47778	0.458249		416	387	1.03714		38.0478	36.6853
																																								0.244123	0.37114	0.457238		416	388	1.03759		37.3855	36.0311
																																								0.244595	0.581476	0.456224		416	389	1.03376		36.5565	35.3625
																																								0.245067	0.478411	0.455222		416	390	1.0316		35.7808	34.6846
																																								0.245539	0.419896	0.454288		416	391	1.03098		34.6492	33.6079
																																								0.24601	0.405787	0.453355		416	392	1.02856		33.8017	32.8631
																																								0.246482	0.425578	0.45242		416	393	1.023		32.914	32.1739
																																								0.246954	0.411364	0.451486		416	394	1.02359		32.2439	31.5007
																																								0.247426	0.473191	0.450551		416	395	1.01916		31.3204	30.7315
																																								0.247897	0.47932	0.449619		416	396	1.0259		30.6367	29.8632
																																								0.248369	0.467552	0.448684		416	397	1.03159		29.892	28.9765
																																								0.248841	0.451167	0.44775		416	398	1.02928		28.8947	28.0726
																																								0.249313	0.498964	0.446815		416	399	1.03578		28.075	27.1053
																																								0.249784	0.504136	0.445883		416	400	1.02192		26.695	26.1225
																																								0.250256	0.475837	0.444986		416	401	1.00833		25.312	25.1029
																																								0.250728	0.498299	0.44412		416	402	0.999606		24.023	24.0325
																																								0.2512	0.461435	0.443255		416	403	0.999102		22.875	22.8955
																																								0.251671	0.393229	0.442392		416	404	0.988193		21.2456	21.4994
																																								0.252143	0.4608	0.441527		416	405	0.984182		19.8324	20.1512
																																								0.252615	0.442637	0.440662		416	406	0.978483		18.3658	18.7697
																																								0.253087	0.390717	0.439797		416	407	0.984672		17.2185	17.4865
																																								0.253558	0.389781	0.438933		416	408	0.981275		15.7948	16.0962
																																								0.25403	0.507942	0.438068		416	409	0.996618		14.763	14.8131
																																								0.254502	0.420092	0.437203		416	410	1.00771		13.6974	13.5926
																																								0.254974	0.388054	0.436338		416	411	1.01379		12.6087	12.4372
																																								0.255445	0.417386	0.43553		416	412	0.990973		10.8987	10.998
																																								0.255917	0.413854	0.434724		416	413	0.991044		8.18889	8.26289
																																								0.256389	0.458465	0.433917		416	414	0.996567		5.99837	6.01904
																																								0.256861	0.405891	0.433111		416	415	1.00158		3.77396	3.76803
																																								0.257332	0.425679	0.432306		416	416		NaN	0	0
																																								0.257804	0.419189	0.4315
																																								0.258276	0.438793	0.430694		417	386	1.03696		39.4209	38.0158
																																								0.258748	0.416775	0.429887		417	387	1.03492		38.6297	37.3262
																																								0.259219	0.420127	0.429083		417	388	1.03616		38.0069	36.6806
																																								0.259691	0.434774	0.428276		417	389	1.03289		37.2068	36.0222
																																								0.260163	0.458874	0.427486		417	390	1.03091		36.4466	35.354
																																								0.260635	0.416673	0.426727		417	391	1.03073		35.3468	34.293
																																								0.261106	0.47825	0.42597		417	392	1.02855		34.5199	33.5618
																																								0.261578	0.468013	0.425211		417	393	1.02342		33.65	32.8798
																																								0.26205	0.391183	0.424452		417	394	1.02423		32.9972	32.2165
																																								0.262522	0.42587	0.423693		417	395	1.01973		32.0926	31.4716
																																								0.262993	0.452131	0.422936		417	396	1.02637		31.4286	30.621
																																								0.263465	0.441222	0.422177		417	397	1.03283		30.738	29.761
																																								0.263937	0.453113	0.421418		417	398	1.0316		29.7952	28.8826
																																								0.264409	0.458166	0.420659		417	399	1.03897		29.0363	27.9473
																																								0.26488	0.424427	0.419902		417	400	1.0274		27.7371	26.9974
																																								0.265352	0.455222	0.41917		417	401	1.01578		26.4215	26.0109
																																								0.265824	0.302595	0.418448		417	402	1.00779		25.1774	24.9828
																																								0.266296	0.38586	0.417725		417	403	1.00697		24.0586	23.8922
																																								0.266767	0.367708	0.417005		417	404	0.997313		22.4927	22.5533
																																								0.267239	0.524639	0.416282		417	405	0.993843		21.1323	21.2632
																																								0.267711	0.396884	0.41556		417	406	0.988354		19.7032	19.9354
																																								0.268183	0.430603	0.414837		417	407	0.993808		18.6076	18.7235
																																								0.268654	0.412597	0.414116		417	408	0.992233		17.2719	17.4071
																																								0.269126	0.414258	0.413394		417	409	1.00781		16.3234	16.197
																																								0.269598	0.407222	0.412671		417	410	1.01738		15.31	15.0484
																																								0.27007	0.373347	0.411953		417	411	1.02264		14.2903	13.974
																																								0.270541	0.455908	0.411258		417	412	1.00101		12.6514	12.6386
																																								0.271013	0.385163	0.410562		417	413	1.00077		10.0638	10.0561
																																								0.271485	0.392923	0.409866		417	414	1.00056		8.05666	8.05213
																																								0.271957	0.399492	0.409171		417	415	0.998991		5.99542	6.00148
																																								0.272428	0.422773	0.408476		417	416	1.00166		3.78508	3.77879
																																								0.2729	0.448343	0.40778		417	417		NaN	0	0
																																								0.273372	0.422125	0.407084
																																								0.273844	0.422468	0.406388		418	386	1.03656		39.9032	38.4957
																																								0.274315	0.351087	0.405694		418	387	1.03504		39.1399	37.8149
																																								0.274787	0.442922	0.404998		418	388	1.03666		38.5382	37.1754
																																								0.275259	0.36783	0.404313		418	389	1.03337		37.7458	36.527
																																								0.275731	0.452064	0.403636		418	390	1.0315		36.9922	35.8627
																																								0.276202	0.429358	0.40296		418	391	1.03165		35.9196	34.8177
																																								0.276674	0.380222	0.402283		418	392	1.03007		35.1177	34.0926
																																								0.277146	0.368555	0.401606		418	393	1.02509		34.2572	33.4186
																																								0.277618	0.373305	0.400929		418	394	1.02663		33.6322	32.7599
																																								0.278089	0.38686	0.400254		418	395	1.02336		32.7749	32.0268
																																								0.278561	0.396767	0.399577		418	396	1.02939		32.103	31.1866
																																								0.279033	0.388111	0.3989		418	397	1.03696		31.4643	30.3428
																																								0.279505	0.379747	0.398223		418	398	1.03693		30.5642	29.4757
																																								0.279976	0.372566	0.397548		418	399	1.04463		29.8321	28.5576
																																								0.280448	0.401019	0.396885		418	400	1.03291		28.5377	27.6284
																																								0.28092	0.401678	0.396222		418	401	1.02181		27.2446	26.6631
																																								0.281392	0.392559	0.39556		418	402	1.01526		26.0597	25.668
																																								0.281863	0.406882	0.394899		418	403	1.01402		24.9539	24.6089
																																								0.282335	0.407262	0.394237		418	404	1.00563		23.4446	23.3133
																																								0.282807	0.332715	0.393574		418	405	1.00156		22.1004	22.0659
																																								0.283279	0.43213	0.392912		418	406	0.996508		20.7145	20.7871
																																								0.28375	0.393264	0.392251		418	407	1.00066		19.6373	19.6243
																																								0.284222	0.360808	0.391589		418	408	0.999024		18.3557	18.3736
																																								0.284694	0.337884	0.390927		418	409	1.01542		17.4873	17.2217
																																								0.285166	0.406587	0.390269		418	410	1.02652		16.5668	16.1388
																																								0.285637	0.367672	0.389621		418	411	1.03395		15.642	15.1284
																																								0.286109	0.35078	0.388973		418	412	1.01785		14.1114	13.8639
																																								0.286581	0.429801	0.388324		418	413	1.02107		11.6865	11.4454
																																								0.287053	0.378061	0.387675		418	414	1.02117		9.82568	9.62203
[truncated: 14,505 more rows]

## Sheet: Figure 6
C-Tir binding to C-SH2
[truncated: 165 more rows]

## Sheet: Figure 7
pC-Tir binding to C-SH2
[truncated: 165 more rows]

## Sheet: Figue 8
C-Tir Interaction with Lipid Bicelles				pC-Tir Interaction with Lipid Bicelles
[truncated: 155 more rows]

[truncated: 1 more sheets: Figure 9]
